# Supplementary material for: The genus Dettopsomyia Lamb, 1914 (Diptera, Drosophilidae) from southern China
Source: Zookeys. 2021 Aug 19;1056:73–94. doi: 10.3897/zookeys.1056.56996 (PMC8390456; doi:10.3897/zookeys.1056.56996)
Supplement: XML Treatment for Dettopsomyia [file zookeys.1056.56996-treatment1.xml]

<!DOCTYPE tp:taxon-treatment
  PUBLIC "-//TaxonX//DTD Taxonomic Treatment Publishing DTD v0 20100105//EN" "tax-treatment-NSO.dtd">
<tp:taxon-treatment xmlns:tp="http://www.plazi.org/taxpub"><tp:treatment-meta><kwd-group><label>Taxon classification</label><kwd><named-content xmlns:xlink="http://www.w3.org/1999/xlink" content-type="kingdom">Animalia</named-content></kwd><kwd><named-content xmlns:xlink="http://www.w3.org/1999/xlink" content-type="order">Diptera</named-content></kwd><kwd><named-content xmlns:xlink="http://www.w3.org/1999/xlink" content-type="family">Drosophilidae</named-content></kwd></kwd-group><mixed-citation publication-type="journal"><person-group><name><surname>Wang</surname><given-names>Ya-Lian</given-names></name><name><surname>Li</surname><given-names>Qiao</given-names></name><name><surname>Toda</surname><given-names>Masanori J.</given-names></name><name><surname>Gao</surname><given-names>Jian-Jun</given-names></name></person-group><article-title>The genus <italic><tp:taxon-name><tp:taxon-name-part taxon-name-part-type="genus" reg="Dettopsomyia">Dettopsomyia</tp:taxon-name-part></tp:taxon-name></italic> Lamb, 1914 (<tp:taxon-name><tp:taxon-name-part taxon-name-part-type="order">Diptera</tp:taxon-name-part></tp:taxon-name>, <tp:taxon-name><tp:taxon-name-part taxon-name-part-type="family">Drosophilidae</tp:taxon-name-part></tp:taxon-name>) from southern China</article-title><source>Zookeys</source><day>19</day><month>8</month><year>2021</year><volume>1056</volume><fpage>73</fpage><lpage>94</lpage><pub-id pub-id-type="doi">10.3897/zookeys.1056.56996</pub-id></mixed-citation></tp:treatment-meta><tp:nomenclature><label>Genus</label><tp:taxon-name>
              <object-id xmlns:xlink="http://www.w3.org/1999/xlink" content-type="arpha" xlink:type="simple">C5F94EE4-4219-562D-BB82-7D65877E3E13</object-id>
              <tp:taxon-name-part taxon-name-part-type="genus" reg="Dettopsomyia">Dettopsomyia</tp:taxon-name-part>
            </tp:taxon-name><tp:taxon-authority>Lamb, 1914</tp:taxon-authority><tp:nomenclature-citation-list><tp:nomenclature-citation><tp:taxon-name>
                  <tp:taxon-name-part taxon-name-part-type="genus" reg="Dettopsomyia">Dettopsomyia</tp:taxon-name-part>
                </tp:taxon-name><comment>Lamb, 1914: 349; Wheeler &amp; Takada 1964: 210; <xref ref-type="bibr" rid="B2">Bock 1982</xref>: 42; <xref ref-type="bibr" rid="B15">Okada 1982</xref>: 270; <xref ref-type="bibr" rid="B1">Bächli et al. 2004</xref>: 119. Type species: <tp:taxon-name><tp:taxon-name-part taxon-name-part-type="genus" reg="Dettopsomyia">Dettopsomyia</tp:taxon-name-part><tp:taxon-name-part taxon-name-part-type="species" reg="formosa">formosa</tp:taxon-name-part></tp:taxon-name> Lamb, 1914.</comment></tp:nomenclature-citation><tp:nomenclature-citation><tp:taxon-name>
                  <tp:taxon-name-part taxon-name-part-type="genus" reg="Pictostyloptera">Pictostyloptera</tp:taxon-name-part>
                </tp:taxon-name><comment>Duda, 1924: 192. Syn. <xref ref-type="bibr" rid="B6">Duda 1926</xref>: 61. Type species: <tp:taxon-name><tp:taxon-name-part taxon-name-part-type="genus" reg="Drosophila">Drosophila</tp:taxon-name-part><tp:taxon-name-part taxon-name-part-type="species" reg="preciosa">preciosa</tp:taxon-name-part></tp:taxon-name> de Meijere, 1911.</comment></tp:nomenclature-citation></tp:nomenclature-citation-list></tp:nomenclature><tp:treatment-sec sec-type="Included species" id="SECID0E5OBG"><title>Included species.</title><p><italic><tp:taxon-name><tp:taxon-name-part taxon-name-part-type="genus" reg="Dettopsomyia"/><tp:taxon-name-part taxon-name-part-type="species" reg="acrostichalis">acrostichalis</tp:taxon-name-part></tp:taxon-name></italic> Duda, 1926; <italic><tp:taxon-name><tp:taxon-name-part taxon-name-part-type="genus" reg="Dettopsomyia"/><tp:taxon-name-part taxon-name-part-type="species" reg="alba">alba</tp:taxon-name-part></tp:taxon-name></italic> Carson &amp; Okada in <xref ref-type="bibr" rid="B15">Okada (1982)</xref>; <italic><tp:taxon-name><tp:taxon-name-part taxon-name-part-type="genus" reg="Dettopsomyia"/><tp:taxon-name-part taxon-name-part-type="species" reg="bombax">bombax</tp:taxon-name-part></tp:taxon-name></italic> (Burla, 1954); <italic><tp:taxon-name><tp:taxon-name-part taxon-name-part-type="genus" reg="Dettopsomyia"/><tp:taxon-name-part taxon-name-part-type="species" reg="equscauda">equscauda</tp:taxon-name-part></tp:taxon-name></italic> Takada &amp; Momma, 1975; <italic><tp:taxon-name><tp:taxon-name-part taxon-name-part-type="genus" reg="Dettopsomyia"/><tp:taxon-name-part taxon-name-part-type="species" reg="formosa">formosa</tp:taxon-name-part></tp:taxon-name></italic> Lamb, 1914; <italic><tp:taxon-name><tp:taxon-name-part taxon-name-part-type="genus" reg="Dettopsomyia"/><tp:taxon-name-part taxon-name-part-type="species" reg="fruhstorferi">fruhstorferi</tp:taxon-name-part></tp:taxon-name></italic> (Duda, 1924); <italic><tp:taxon-name><tp:taxon-name-part taxon-name-part-type="genus" reg="Dettopsomyia"/><tp:taxon-name-part taxon-name-part-type="species" reg="jacobsoni">jacobsoni</tp:taxon-name-part></tp:taxon-name></italic> Duda,1926; <italic><tp:taxon-name><tp:taxon-name-part taxon-name-part-type="genus" reg="Dettopsomyia"/><tp:taxon-name-part taxon-name-part-type="species" reg="nigrovittata">nigrovittata</tp:taxon-name-part></tp:taxon-name></italic> (Malloch, 1924); <italic><tp:taxon-name><tp:taxon-name-part taxon-name-part-type="genus" reg="Dettopsomyia"/><tp:taxon-name-part taxon-name-part-type="species" reg="philippina">philippina</tp:taxon-name-part></tp:taxon-name></italic> Takada, 1976; <italic><tp:taxon-name><tp:taxon-name-part taxon-name-part-type="genus" reg="Dettopsomyia"/><tp:taxon-name-part taxon-name-part-type="species" reg="pictipes">pictipes</tp:taxon-name-part></tp:taxon-name></italic> (de Meijere, 1911); <italic><tp:taxon-name><tp:taxon-name-part taxon-name-part-type="genus" reg="Dettopsomyia"/><tp:taxon-name-part taxon-name-part-type="species" reg="preciosa">preciosa</tp:taxon-name-part></tp:taxon-name></italic> (de Meijere, 1911); <italic><tp:taxon-name><tp:taxon-name-part taxon-name-part-type="genus" reg="Dettopsomyia"/><tp:taxon-name-part taxon-name-part-type="species" reg="repletoides">repletoides</tp:taxon-name-part></tp:taxon-name></italic> (Carson &amp; Okada, 1980); <italic><tp:taxon-name><tp:taxon-name-part taxon-name-part-type="genus" reg="Dettopsomyia"/><tp:taxon-name-part taxon-name-part-type="species" reg="woodruffi">woodruffi</tp:taxon-name-part></tp:taxon-name></italic> Takada in <xref ref-type="bibr" rid="B19">Takada et al. (1990)</xref>; <italic><tp:taxon-name><tp:taxon-name-part taxon-name-part-type="genus" reg="Dettopsomyia"/><tp:taxon-name-part taxon-name-part-type="species" reg="acutipenis">acutipenis</tp:taxon-name-part></tp:taxon-name></italic> Wang &amp; Gao, sp. nov.; <italic><tp:taxon-name><tp:taxon-name-part taxon-name-part-type="genus" reg="Dettopsomyia"/><tp:taxon-name-part taxon-name-part-type="species" reg="camelonota">camelonota</tp:taxon-name-part></tp:taxon-name></italic> Wang, Li &amp; Gao sp. nov.; <italic><tp:taxon-name><tp:taxon-name-part taxon-name-part-type="genus" reg="Dettopsomyia"/><tp:taxon-name-part taxon-name-part-type="species" reg="discontinua">discontinua</tp:taxon-name-part></tp:taxon-name></italic> Wang &amp; Gao, sp. nov.; <italic><tp:taxon-name><tp:taxon-name-part taxon-name-part-type="genus" reg="Dettopsomyia"/><tp:taxon-name-part taxon-name-part-type="species" reg="paranigrovittata">paranigrovittata</tp:taxon-name-part></tp:taxon-name></italic> Wang, Li &amp; Gao, sp. nov.; and <italic><tp:taxon-name><tp:taxon-name-part taxon-name-part-type="genus" reg="Dettopsomyia"/><tp:taxon-name-part taxon-name-part-type="species" reg="serripenis">serripenis</tp:taxon-name-part></tp:taxon-name></italic> Wang &amp; Gao, sp. nov.</p></tp:treatment-sec><tp:treatment-sec sec-type="distribution" id="SECID0EAVBG"><title>Geographical distribution.</title><p>Collection records of all the known species from the world are plotted in a map (Fig. <xref ref-type="fig" rid="F2">2</xref>) using Simplemappr (<ext-link xmlns:xlink="http://www.w3.org/1999/xlink" xlink:type="simple" ext-link-type="uri" xlink:href="http://www.simplemappr.net/">http://www.simplemappr.net/</ext-link>), and collection sites of the five new species plotted in a separate, online map (Fig. <xref ref-type="fig" rid="F3">3</xref>) from <ext-link xmlns:xlink="http://www.w3.org/1999/xlink" xlink:type="simple" ext-link-type="uri" xlink:href="https://d-maps.com">https://d-maps.com</ext-link>.</p><fig id="F2" position="float" orientation="portrait"><object-id xmlns:xlink="http://www.w3.org/1999/xlink" content-type="doi" xlink:type="simple">10.3897/zookeys.1056.56996.figure2</object-id><object-id xmlns:xlink="http://www.w3.org/1999/xlink" content-type="arpha" xlink:type="simple">3BBF2711-DAEB-50F0-8FBD-03A8EBAEA7E4</object-id><label>Figure 2.</label><caption><p>Geographical distribution of the known species in the genus <italic><tp:taxon-name><tp:taxon-name-part taxon-name-part-type="genus" reg="Dettopsomyia">Dettopsomyia</tp:taxon-name-part></tp:taxon-name></italic>.</p></caption><graphic xmlns:xlink="http://www.w3.org/1999/xlink" xlink:href="zookeys-1056-073-g002.jpg" position="float" orientation="portrait" xlink:type="simple" id="oo_579212.jpg"><uri content-type="original_file" xlink:type="simple">https://binary.pensoft.net/fig/579212</uri></graphic></fig><fig id="F3" position="float" orientation="portrait"><object-id xmlns:xlink="http://www.w3.org/1999/xlink" content-type="doi" xlink:type="simple">10.3897/zookeys.1056.56996.figure3</object-id><object-id xmlns:xlink="http://www.w3.org/1999/xlink" content-type="arpha" xlink:type="simple">123AD4CB-78D9-5EB8-8253-0BC3D06170FA</object-id><label>Figure 3.</label><caption><p>Geographical distribution of five newly described species in the genus <italic><tp:taxon-name><tp:taxon-name-part taxon-name-part-type="genus" reg="Dettopsomyia">Dettopsomyia</tp:taxon-name-part></tp:taxon-name></italic>.</p></caption><graphic xmlns:xlink="http://www.w3.org/1999/xlink" xlink:href="zookeys-1056-073-g003.jpg" position="float" orientation="portrait" xlink:type="simple" id="oo_579213.jpg"><uri content-type="original_file" xlink:type="simple">https://binary.pensoft.net/fig/579213</uri></graphic></fig></tp:treatment-sec><ref-list><ref id="B2"><mixed-citation xmlns:xlink="http://www.w3.org/1999/xlink" xlink:type="simple"><person-group><name name-style="western"><surname>Bock</surname><given-names>IR</given-names></name></person-group> (<year>1982</year>) <article-title><tp:taxon-name><tp:taxon-name-part taxon-name-part-type="other">Drosphilidae</tp:taxon-name-part></tp:taxon-name> of Australia V. Remaining genera and synopsis (<tp:taxon-name><tp:taxon-name-part taxon-name-part-type="class">Insecta</tp:taxon-name-part></tp:taxon-name>: <tp:taxon-name><tp:taxon-name-part taxon-name-part-type="order">Diptera</tp:taxon-name-part></tp:taxon-name>).</article-title><source>Australian Journal of Zoology, Supplement series</source><volume>89</volume>: <fpage>1</fpage>–<lpage>164</lpage>. <ext-link xlink:type="simple" ext-link-type="doi" xlink:href="10.1071/AJZS089">https://doi.org/10.1071/AJZS089</ext-link></mixed-citation></ref><ref id="B15"><mixed-citation xmlns:xlink="http://www.w3.org/1999/xlink" xlink:type="simple"><person-group><name name-style="western"><surname>Okada</surname><given-names>T</given-names></name></person-group> (<year>1982</year>) <article-title>A revision of the genera <italic><tp:taxon-name><tp:taxon-name-part taxon-name-part-type="genus">Dettopsomyia</tp:taxon-name-part></tp:taxon-name></italic> Lamb and <italic><tp:taxon-name><tp:taxon-name-part taxon-name-part-type="genus">Styloptera</tp:taxon-name-part></tp:taxon-name></italic> Duda (<tp:taxon-name><tp:taxon-name-part taxon-name-part-type="order">Diptera</tp:taxon-name-part></tp:taxon-name>, <tp:taxon-name><tp:taxon-name-part taxon-name-part-type="family">Drosophilidae</tp:taxon-name-part></tp:taxon-name>).</article-title><source>Kontyû</source><volume>50</volume>: <fpage>270</fpage>–<lpage>282</lpage>. <ext-link xlink:type="simple" ext-link-type="uri" xlink:href="https://dl.ndl.go.jp/info:ndljp/pid/10652715">https://dl.ndl.go.jp/info:ndljp/pid/10652715</ext-link></mixed-citation></ref><ref id="B1"><mixed-citation xmlns:xlink="http://www.w3.org/1999/xlink" xlink:type="simple"><person-group><name name-style="western"><surname>Bächli</surname><given-names>G</given-names></name><name name-style="western"><surname>Vilela</surname><given-names>CR</given-names></name><name name-style="western"><surname>Escher</surname><given-names>SA</given-names></name><name name-style="western"><surname>Saura</surname><given-names>A</given-names></name></person-group> (<year>2004</year>) <source><tp:taxon-name><tp:taxon-name-part taxon-name-part-type="family">Drosophilidae</tp:taxon-name-part></tp:taxon-name> (<tp:taxon-name><tp:taxon-name-part taxon-name-part-type="order">Diptera</tp:taxon-name-part></tp:taxon-name>) of Fennoscandia and Denmark, Fauna Entomologica Scandinavica, vol. 39.</source><publisher-name>Brill</publisher-name>, <publisher-loc>Leiden</publisher-loc>, <size units="page">362 pp</size>.</mixed-citation></ref><ref id="B6"><mixed-citation xmlns:xlink="http://www.w3.org/1999/xlink" xlink:type="simple"><person-group><name name-style="western"><surname>Duda</surname><given-names>O</given-names></name></person-group> (<year>1926</year>) <article-title><tp:taxon-name><tp:taxon-name-part taxon-name-part-type="family">Drosophilidae</tp:taxon-name-part></tp:taxon-name> (Dipt.), Fauna sumatrensis.</article-title><source>Supplementa Entomologica</source><volume>14</volume>: <fpage>42</fpage>–<lpage>116</lpage>.</mixed-citation></ref><ref id="B19"><mixed-citation xmlns:xlink="http://www.w3.org/1999/xlink" xlink:type="simple"><person-group><name name-style="western"><surname>Takada</surname><given-names>H</given-names></name><name name-style="western"><surname>Woodruff</surname><given-names>RC</given-names></name><name name-style="western"><surname>Thompson</surname><given-names>Jr JN</given-names></name></person-group> (<year>1990</year>) <article-title>Collection of <tp:taxon-name><tp:taxon-name-part taxon-name-part-type="family">Drosophilidae</tp:taxon-name-part></tp:taxon-name> (<tp:taxon-name><tp:taxon-name-part taxon-name-part-type="order">Diptera</tp:taxon-name-part></tp:taxon-name>) in Kenya, with description of a new species of <italic><tp:taxon-name><tp:taxon-name-part taxon-name-part-type="genus">Dettopsomyia</tp:taxon-name-part></tp:taxon-name></italic>.</article-title><source>Entomological News</source><volume>101</volume>: <fpage>246</fpage>–<lpage>255</lpage>. <ext-link xlink:type="simple" ext-link-type="uri" xlink:href="https://www.biodiversitylibrary.org/part/40615">https://www.biodiversitylibrary.org/part/40615</ext-link></mixed-citation></ref></ref-list></tp:taxon-treatment>
