# Supplementary material for: The genus Dettopsomyia Lamb, 1914 (Diptera, Drosophilidae) from southern China
Source: Zookeys. 2021 Aug 19;1056:73–94. doi: 10.3897/zookeys.1056.56996 (PMC8390456; doi:10.3897/zookeys.1056.56996)
Supplement: XML Treatment for Dettopsomyia acutipenis [file zookeys.1056.56996-treatment2.xml]

<!DOCTYPE tp:taxon-treatment
  PUBLIC "-//TaxonX//DTD Taxonomic Treatment Publishing DTD v0 20100105//EN" "tax-treatment-NSO.dtd">
<tp:taxon-treatment xmlns:tp="http://www.plazi.org/taxpub"><tp:treatment-meta><kwd-group><label>Taxon classification</label><kwd><named-content xmlns:xlink="http://www.w3.org/1999/xlink" content-type="kingdom">Animalia</named-content></kwd><kwd><named-content xmlns:xlink="http://www.w3.org/1999/xlink" content-type="order">Diptera</named-content></kwd><kwd><named-content xmlns:xlink="http://www.w3.org/1999/xlink" content-type="family">Drosophilidae</named-content></kwd></kwd-group><mixed-citation publication-type="journal"><person-group><name><surname>Wang</surname><given-names>Ya-Lian</given-names></name><name><surname>Li</surname><given-names>Qiao</given-names></name><name><surname>Toda</surname><given-names>Masanori J.</given-names></name><name><surname>Gao</surname><given-names>Jian-Jun</given-names></name></person-group><article-title>The genus <italic><tp:taxon-name><tp:taxon-name-part taxon-name-part-type="genus" reg="Dettopsomyia">Dettopsomyia</tp:taxon-name-part></tp:taxon-name></italic> Lamb, 1914 (<tp:taxon-name><tp:taxon-name-part taxon-name-part-type="order">Diptera</tp:taxon-name-part></tp:taxon-name>, <tp:taxon-name><tp:taxon-name-part taxon-name-part-type="family">Drosophilidae</tp:taxon-name-part></tp:taxon-name>) from southern China</article-title><source>Zookeys</source><day>19</day><month>8</month><year>2021</year><volume>1056</volume><fpage>73</fpage><lpage>94</lpage><pub-id pub-id-type="doi">10.3897/zookeys.1056.56996</pub-id></mixed-citation></tp:treatment-meta><tp:nomenclature><tp:taxon-name>
              <object-id xmlns:xlink="http://www.w3.org/1999/xlink" content-type="arpha" xlink:type="simple">BE432337-F1D4-522D-9D2A-6186A1F6C519</object-id>
              <tp:taxon-name-part taxon-name-part-type="genus" reg="Dettopsomyia">Dettopsomyia</tp:taxon-name-part>
              <tp:taxon-name-part taxon-name-part-type="species" reg="acutipenis">acutipenis</tp:taxon-name-part>
              <object-id xmlns:xlink="http://www.w3.org/1999/xlink" content-type="zoobank" xlink:type="simple">http://zoobank.org/46AA8D2F-D9A1-43BB-A251-524BB1E60157</object-id>
            </tp:taxon-name><tp:taxon-authority>Wang &amp; Gao</tp:taxon-authority><tp:taxon-status xmlns:xlink="http://www.w3.org/1999/xlink" xlink:type="simple">sp. nov.</tp:taxon-status><xref ref-type="fig" rid="F4">Figure 4</xref></tp:nomenclature><tp:treatment-sec sec-type="material" id="SECID0E4QAI"><title>Material.</title><p><bold><italic>Holotype</italic></bold> ♂ (#00151), Yunnan: Xishuangbanna Tropical Botanical Garden, the Chinese Academy of Sciences, Menglun, Mengla, Xishuangbanna, ca. 570 m (<named-content xmlns:xlink="http://www.w3.org/1999/xlink" content-type="dwc:verbatimCoordinates" xlink:type="simple"><named-content content-type="geo-json" specific-use="{&#34;type&#34;:&#34;Point&#34;,&#34;coordinates&#34;:[101.280000,21.920000]}" id="NCID0ELRAI" xlink:type="simple">21.92°N, 101.28°E</named-content></named-content>), 19.iii.2006, <italic>ex</italic> flower of <italic><tp:taxon-name><tp:taxon-name-part taxon-name-part-type="genus" reg="Zinger">Zinger</tp:taxon-name-part></tp:taxon-name></italic> sp. (M.J. Toda) (<named-content xmlns:xlink="http://www.w3.org/1999/xlink" content-type="dwc:institutional_code" xlink:type="simple">KIZ</named-content>). <bold><italic>Paratypes</italic></bold> China: 7♀ (#00380–386), the data same as holotype except for 18.vi.2007 (J.J. Gao); 3♀ (#00387–389), the data same as holotype except for 16.vi.2007 (J.J. Gao) (<named-content xmlns:xlink="http://www.w3.org/1999/xlink" content-type="dwc:institutional_code" xlink:type="simple">KIZ</named-content>).</p></tp:treatment-sec><tp:treatment-sec sec-type="diagnosis" id="SECID0EGSAI"><title>Diagnosis.</title><p>This species differs in CS-code (Ab??efGHiJklM) from all the remaining congeneric species, except for <italic><tp:taxon-name><tp:taxon-name-part taxon-name-part-type="genus" reg="Dettopsomyia">De.</tp:taxon-name-part><tp:taxon-name-part taxon-name-part-type="species" reg="fruhstorferi">fruhstorferi</tp:taxon-name-part></tp:taxon-name></italic> (?????fG?iJk?? according to Okada, 1982), which is, however, distinguished from the new species by the number of dark, longitudinal stripes on scutum: six in the new species, but ten in <italic><tp:taxon-name><tp:taxon-name-part taxon-name-part-type="genus" reg="Dettopsomyia">De.</tp:taxon-name-part><tp:taxon-name-part taxon-name-part-type="species" reg="fruhstorferi">fruhstorferi</tp:taxon-name-part></tp:taxon-name></italic>.</p></tp:treatment-sec><tp:treatment-sec sec-type="description" id="SECID0ECTAI"><title>Description.</title><p>(♂, ♀). <bold><italic>Head</italic></bold> (Fig. <xref ref-type="fig" rid="F4">4A, B</xref>): Eye red, much oblique to body axis, with dense interfacetal setulae. Ocellar triangle matte black. Ocellar setae located outside triangle made by ocelli. Fronto-orbital plate anteriorly with a black spot at the base of proclinate and anterior reclinate orbital setae. Frons grayish yellow, with pale brown stripes. Face yellow; carina large, ventrally with blackish brown, T-shaped spot. Clypeus black. Gena yellowish brown, with dark stripe along ventral margin. Palpus yellow. Pedicel (2<sup>nd</sup> antennal segment) yellow, laterally with black spot; 1<sup>st</sup> flagellomere (3<sup>rd</sup> antennal segment) grayish yellow.</p><p><bold><italic>Thorax</italic></bold> (Fig. <xref ref-type="fig" rid="F4">4A, B</xref>): Scutum, scutellum, and thoracic pleura yellowish brown; scutellum apically white. Scutum with six blackish brown stripes; median pair close to each other. Scutellum medially with X-shaped, dark marking posteriorly covering the bases of apical scutellar setae, laterally with dark spots at the bases of basal scutellar setae. Thoracic pleura with three blackish, longitudinal stripes. Acrostichal long setae absent; acrostichal setulae in four rows. Dorsocentral setae three pairs. Basal scutellar setae slightly divergent; apical scutellar setae cruciate.</p><fig id="F4" position="float" orientation="portrait"><object-id xmlns:xlink="http://www.w3.org/1999/xlink" content-type="doi" xlink:type="simple">10.3897/zookeys.1056.56996.figure4</object-id><object-id xmlns:xlink="http://www.w3.org/1999/xlink" content-type="arpha" xlink:type="simple">8C1E1690-B752-5F8E-9C0D-410234D58AA1</object-id><label>Figure 4.</label><caption><p><italic><tp:taxon-name><tp:taxon-name-part taxon-name-part-type="genus" reg="Dettopsomyia">Dettopsomyia</tp:taxon-name-part><tp:taxon-name-part taxon-name-part-type="species" reg="acutipenis">acutipenis</tp:taxon-name-part></tp:taxon-name></italic> Wang &amp; Gao, sp. nov. (<bold>A–I</bold> #00151, <bold>J–L</bold> paratype #00380) <bold>A</bold> left lateral habitus <bold>B</bold> head and thorax (dorsal view) <bold>C</bold> wing (right, dorsal view) <bold>D</bold> abdomen (lateral view) <bold>E</bold> abdomen (dorsal view) <bold>F</bold> periphallic organs (posterolateral view) <bold>G</bold> surstylus <bold>H</bold> phallic organs (ventral view) <bold>I</bold> aedeagus (dorsolateral view) <bold>J</bold> oviscapt (lateral view) <bold>K</bold> oviscapt (ventral view) <bold>L</bold> spermatheca. Abbreviations: aed = aedeagus, aed apod = aedeagal apodeme, cerc = cercus, epand = epandrium, hypd = hypandrium, sur = surstylus. Scale bars: 1.0 mm (photograph) or 0.1 mm (line drawing).</p></caption><graphic xmlns:xlink="http://www.w3.org/1999/xlink" xlink:href="zookeys-1056-073-g004.jpg" position="float" orientation="portrait" xlink:type="simple" id="oo_579214.jpg"><uri content-type="original_file" xlink:type="simple">https://binary.pensoft.net/fig/579214</uri></graphic></fig><p><bold><italic>Wing</italic></bold> (Fig. <xref ref-type="fig" rid="F4">4C</xref>): Wing pale yellow. Veins yellowish brown. Costal lappet black, moderate in size. R<sub>2+3</sub> curved to costa apically; R<sub>4+5</sub> and M<sub>1</sub> slightly diverged from each other distally. Haltere pale yellow, ventrally with small grayish patch; stalk slightly grayish.</p><p><bold><italic>Legs</italic></bold> (Fig. <xref ref-type="fig" rid="F4">4A</xref>): Legs yellow: femora and tibiae ringed.</p><p><bold><italic>Abdomen</italic></bold> (Fig. <xref ref-type="fig" rid="F4">4D, E</xref>): Tergites yellow, posteriorly with narrow, blackish brown, dorsomedially interrupted bands, which bend forward laterally, and with an isolated black spot on lateral margin.</p><p><bold><italic>Male terminalia</italic></bold> (Fig. <xref ref-type="fig" rid="F4">4F–I</xref>): Epandrium pubescent except for anterior margin and ventral portion, with five setae per side on ventral portion and triangular, distally somewhat roundish apodeme on antero-dorsal to -sublateral margin, slightly protruded anteriad at anteroventral corner. Surstylus broadly fused to epandrium; distal margin with a row of 12 or 13 peg-like, apically pointed prensisetae, which are more loosely arranged dorsally; outer surface with six or seven long, trichoid setae on subdorsal to ventral portion; caudoventral apex with a few short, trichoid setae. Cercus oblong, wider than 1/2 length, partially fused to epandrium, caudoventrally pointed, pubescent except for anteroventral margin, with approximately 17 setae. Hypandrium somewhat triangular, with a pair of minute setae (paramedian setae?), caudomedially deeply notched and revolute along inner edges, with large patches of pubescence on the revolute parts. Aedeagus apically acute, slightly curved dorsad, basally with recurved, dorsal flap; aedeagal guide broadly fused to revolute portion of hypandrium; apodeme fused to aedeagus, rod-like, &lt; 1/3 length of aedeagus.</p><p><bold><italic>Female terminalia</italic></bold> (Fig. <xref ref-type="fig" rid="F4">4J–L</xref>): Oviscapt with single lateral and 13 or 14 marginal, apically more or less pointed, peg-like ovisensilla, and one subterminal, trichoid seta; anteroventral bridge short. Spermatheca somewhat fusiform, basally ridged; introvert ca. 1/4 height of outer capsule.</p><p><bold><italic>Measurements</italic></bold>: BL (straight distance from anterior edge of pedicel to tip of abdomen) = 1.69 mm in holotype (range in 9♀ paratypes: 1.42–2.18 mm); ThL (distance from anterior notal margin to apex of scutellum) = 0.71 (0.62–0.74) mm; WL (distance from humeral cross vein to wing apex) = 1.46 (1.40–1.60) mm; WW (maximum wing width) = 0.73 (0.67–0.86) mm.</p><p><bold><italic>Indices</italic></bold>: arb (dorsal branches/ventral branches of arista) = 3/2 in holotype (range in 9♀, or less if noted, paratypes: 3–4/2), FW/HW (frontal width/head width) = 0.59 (0.57–0.61), ch/o (maximum width of gena/maximum diameter of eye) = 0.42 (0.41–0.51), prorb (proclinate orbital seta/posterior reclinate orbital seta in length) = 0.70 (0.53–0.70), rcorb (anterior reclinate orbital seta/posterior reclinate orbital seta in length) = 0.33 (0.32–0.47), vb (subvibrissal seta/vibrissa in length) = 0.44 (0.24–0.47), dc<sub>1</sub>l (1<sup>st</sup> dorsocentral seta/3<sup>rd</sup> dorsocentral seta in length) = 0.91 (0.88–0.95), dc<sub>2</sub>l (2<sup>nd</sup> dorsocentral seta/3<sup>rd</sup> dorsocentral seta in length) = 0.78 (0.77–0.92), sctl (basal scutellar seta/apical scutellar seta in length) = (n/a)/(0.96–1.06), sterno (anterior katepisternal seta/posterior katepisternal seta in length) = 0.39 (0.39–0.56), orbito (distance between proclinate and posterior reclinate orbital setae/distance between inner vertical and posterior reclinate orbital setae) = 0.56 (0.40–0.61), dc<sub>1</sub>p (distance between ipsilateral 1<sup>st</sup> and 2<sup>nd</sup> dorsocentral setae/distance between 2<sup>nd</sup> dorsocentral setae) = 0.76 (0.70–0.79), dc<sub>2</sub>p (distance between ipsilateral 2<sup>nd</sup> and 3<sup>rd</sup> dorsocentral setae/distance between 2<sup>nd</sup> dorsocentral setae) = 0.79 (0.69–0.80), sctlp (distance between ipsilateral scutellar setae/distance between apical scutellar setae) = 0.94 (0.93–1.04), C (2<sup>nd</sup> costal section between subcostal break and R<sub>2+3</sub>/3<sup>rd</sup> costal section between R<sub>2+3</sub> and R<sub>4+5</sub>) = 1.31 (1.17–1.51), 4c (3<sup>rd</sup> costal section between R<sub>2+3</sub> and R<sub>4+5</sub>/M<sub>1</sub> between r-m and dm-cu) = 2.29 (1.72–2.54), 4v (M<sub>1</sub> between dm-cu and wing margin/M<sub>1</sub> between r-m and dm-cu) = 3.21 (2.40–3.36), 5× (CuA<sub>1</sub> between dm-cu and wing margin/dm-cu between M<sub>1</sub> and CuA<sub>1</sub>) = 3.82 (2.97–3.85), ac (3<sup>rd</sup> costal section between R<sub>2+3</sub> and R<sub>4+5</sub>/distance between distal ends of R<sub>4+5</sub> and M<sub>1</sub>) = 2.92 (2.84–3.33), M (CuA<sub>1</sub> between dm-cu and wing margin/M<sub>1</sub> between r-m and dm-cu) = 1.43 (1.10–1.48), C3F (length of heavy setation in 3<sup>rd</sup> costal section/length of 3<sup>rd</sup> costal section) = 0.53 (0.50–0.60).</p></tp:treatment-sec><tp:treatment-sec sec-type="distribution" id="SECID0EJ1AI"><title>Distribution.</title><p>China (Yunnan).</p></tp:treatment-sec><tp:treatment-sec sec-type="Relationships" id="SECID0EO1AI"><title>Relationships.</title><p>This species closely resembles <italic><tp:taxon-name><tp:taxon-name-part taxon-name-part-type="genus" reg="Dettopsomyia">De.</tp:taxon-name-part><tp:taxon-name-part taxon-name-part-type="species" reg="repletoides">repletoides</tp:taxon-name-part></tp:taxon-name></italic> (CS-code = abcdEfGHiJkLm, <xref ref-type="bibr" rid="B15">Okada 1982</xref>) in the structures of male terminalia <xref ref-type="bibr" rid="B3">Carson and Okada 1980</xref>: fig. 3).</p></tp:treatment-sec><tp:treatment-sec sec-type="etymology" id="SECID0EH2AI"><title>Etymology.</title><p>Referring to the apically more or less acute (<italic>acuti</italic>-) aedeagus (<italic>penis</italic>).</p></tp:treatment-sec><ref-list><ref id="B15"><mixed-citation xmlns:xlink="http://www.w3.org/1999/xlink" xlink:type="simple"><person-group><name name-style="western"><surname>Okada</surname><given-names>T</given-names></name></person-group> (<year>1982</year>) <article-title>A revision of the genera <italic><tp:taxon-name><tp:taxon-name-part taxon-name-part-type="genus">Dettopsomyia</tp:taxon-name-part></tp:taxon-name></italic> Lamb and <italic><tp:taxon-name><tp:taxon-name-part taxon-name-part-type="genus">Styloptera</tp:taxon-name-part></tp:taxon-name></italic> Duda (<tp:taxon-name><tp:taxon-name-part taxon-name-part-type="order">Diptera</tp:taxon-name-part></tp:taxon-name>, <tp:taxon-name><tp:taxon-name-part taxon-name-part-type="family">Drosophilidae</tp:taxon-name-part></tp:taxon-name>).</article-title><source>Kontyû</source><volume>50</volume>: <fpage>270</fpage>–<lpage>282</lpage>. <ext-link xlink:type="simple" ext-link-type="uri" xlink:href="https://dl.ndl.go.jp/info:ndljp/pid/10652715">https://dl.ndl.go.jp/info:ndljp/pid/10652715</ext-link></mixed-citation></ref><ref id="B3"><mixed-citation xmlns:xlink="http://www.w3.org/1999/xlink" xlink:type="simple"><person-group><name name-style="western"><surname>Carson</surname><given-names>HL</given-names></name><name name-style="western"><surname>Okada</surname><given-names>T</given-names></name></person-group> (<year>1980</year>) <article-title><tp:taxon-name><tp:taxon-name-part taxon-name-part-type="family">Drosophilidae</tp:taxon-name-part></tp:taxon-name> associated with flowers in Papua New Guinea I. <italic><tp:taxon-name><tp:taxon-name-part taxon-name-part-type="genus">Colocasia</tp:taxon-name-part><tp:taxon-name-part taxon-name-part-type="species">esculenta</tp:taxon-name-part></tp:taxon-name></italic>.</article-title><source>Kontyû</source><volume>48</volume>: <fpage>15</fpage>–<lpage>29</lpage>. <ext-link xlink:type="simple" ext-link-type="uri" xlink:href="https://dl.ndl.go.jp/info:ndljp/pid/10652398">https://dl.ndl.go.jp/info:ndljp/pid/10652398</ext-link></mixed-citation></ref></ref-list></tp:taxon-treatment>
