# Supplementary material for: The genus Dettopsomyia Lamb, 1914 (Diptera, Drosophilidae) from southern China
Source: Zookeys. 2021 Aug 19;1056:73–94. doi: 10.3897/zookeys.1056.56996 (PMC8390456; doi:10.3897/zookeys.1056.56996)
Supplement: XML Treatment for Dettopsomyia serripenis [file zookeys.1056.56996-treatment3.xml]

<!DOCTYPE tp:taxon-treatment
  PUBLIC "-//TaxonX//DTD Taxonomic Treatment Publishing DTD v0 20100105//EN" "tax-treatment-NSO.dtd">
<tp:taxon-treatment xmlns:tp="http://www.plazi.org/taxpub"><tp:treatment-meta><kwd-group><label>Taxon classification</label><kwd><named-content xmlns:xlink="http://www.w3.org/1999/xlink" content-type="kingdom">Animalia</named-content></kwd><kwd><named-content xmlns:xlink="http://www.w3.org/1999/xlink" content-type="order">Diptera</named-content></kwd><kwd><named-content xmlns:xlink="http://www.w3.org/1999/xlink" content-type="family">Drosophilidae</named-content></kwd></kwd-group><mixed-citation publication-type="journal"><person-group><name><surname>Wang</surname><given-names>Ya-Lian</given-names></name><name><surname>Li</surname><given-names>Qiao</given-names></name><name><surname>Toda</surname><given-names>Masanori J.</given-names></name><name><surname>Gao</surname><given-names>Jian-Jun</given-names></name></person-group><article-title>The genus <italic><tp:taxon-name><tp:taxon-name-part taxon-name-part-type="genus" reg="Dettopsomyia">Dettopsomyia</tp:taxon-name-part></tp:taxon-name></italic> Lamb, 1914 (<tp:taxon-name><tp:taxon-name-part taxon-name-part-type="order">Diptera</tp:taxon-name-part></tp:taxon-name>, <tp:taxon-name><tp:taxon-name-part taxon-name-part-type="family">Drosophilidae</tp:taxon-name-part></tp:taxon-name>) from southern China</article-title><source>Zookeys</source><day>19</day><month>8</month><year>2021</year><volume>1056</volume><fpage>73</fpage><lpage>94</lpage><pub-id pub-id-type="doi">10.3897/zookeys.1056.56996</pub-id></mixed-citation></tp:treatment-meta><tp:nomenclature><tp:taxon-name>
              <object-id xmlns:xlink="http://www.w3.org/1999/xlink" content-type="arpha" xlink:type="simple">56930A24-2869-5297-B43C-71D7A04D840E</object-id>
              <tp:taxon-name-part taxon-name-part-type="genus" reg="Dettopsomyia">Dettopsomyia</tp:taxon-name-part>
              <tp:taxon-name-part taxon-name-part-type="species" reg="serripenis">serripenis</tp:taxon-name-part>
              <object-id xmlns:xlink="http://www.w3.org/1999/xlink" content-type="zoobank" xlink:type="simple">http://zoobank.org/7B6F20BB-1217-4333-9A45-F11C20F50D4A</object-id>
            </tp:taxon-name><tp:taxon-authority>Wang &amp; Gao</tp:taxon-authority><tp:taxon-status xmlns:xlink="http://www.w3.org/1999/xlink" xlink:type="simple">sp. nov.</tp:taxon-status><xref ref-type="fig" rid="F5">Figure 5</xref></tp:nomenclature><tp:treatment-sec sec-type="material" id="SECID0E53AI"><title>Material.</title><p><bold><italic>Holotype</italic></bold>: ♂ (#00152), Xishuangbanna Tropical Botanical Garden, the Chinese Academy of Sciences, Menglun, Mengla, Xishuangbanna, Yunnan, China, ca. 570 m (<named-content xmlns:xlink="http://www.w3.org/1999/xlink" content-type="dwc:verbatimCoordinates" xlink:type="simple"><named-content content-type="geo-json" specific-use="{&#34;type&#34;:&#34;Point&#34;,&#34;coordinates&#34;:[101.280000,21.920000]}" id="NCID0EM4AI" xlink:type="simple">21.92°N, 101.28°E</named-content></named-content>), 19.iii.2006, <italic>ex</italic><tp:taxon-name><tp:taxon-name-part taxon-name-part-type="other">Zingerberaceae</tp:taxon-name-part></tp:taxon-name> flower (M.J. Toda) (<named-content xmlns:xlink="http://www.w3.org/1999/xlink" content-type="dwc:institutional_code" xlink:type="simple">KIZ</named-content>). <bold><italic>Paratypes</italic></bold>: China: 1♂ (#00153), same data except for 24.iii.2006, <italic>ex <tp:taxon-name><tp:taxon-name-part taxon-name-part-type="genus" reg="Alocasia">Alocasia</tp:taxon-name-part><tp:taxon-name-part taxon-name-part-type="species" reg="odora">odora</tp:taxon-name-part></tp:taxon-name></italic>; 1♀ (#00154), same data except for 25.iii.2006; 2♂, 2♀ (#00155–158), same data except for habitat (host plant unknown) (M.J. Toda) (<named-content xmlns:xlink="http://www.w3.org/1999/xlink" content-type="dwc:institutional_code" xlink:type="simple">KIZ</named-content>, <named-content xmlns:xlink="http://www.w3.org/1999/xlink" content-type="dwc:institutional_code" xlink:type="simple">SEHU</named-content>).</p></tp:treatment-sec><tp:treatment-sec sec-type="diagnosis" id="SECID0EW5AI"><title>Diagnosis.</title><p>This species is characteristic in sharing the spotted wings (Fig. <xref ref-type="fig" rid="F5">5C</xref>) with three known species of <italic><tp:taxon-name><tp:taxon-name-part taxon-name-part-type="genus" reg="Dettopsomyia">Dettopsomyia</tp:taxon-name-part></tp:taxon-name></italic>, <italic><tp:taxon-name><tp:taxon-name-part taxon-name-part-type="genus" reg="Dettopsomyia">De.</tp:taxon-name-part><tp:taxon-name-part taxon-name-part-type="species" reg="formosa">formosa</tp:taxon-name-part></tp:taxon-name></italic> (<xref ref-type="bibr" rid="B11">Lamb 1914</xref>: fig. 33; <xref ref-type="bibr" rid="B9">Hardy 1965</xref>: fig. 20b), <italic><tp:taxon-name><tp:taxon-name-part taxon-name-part-type="genus" reg="Dettopsomyia">De.</tp:taxon-name-part><tp:taxon-name-part taxon-name-part-type="species" reg="jacobsoni">jacobsoni</tp:taxon-name-part></tp:taxon-name></italic> (<xref ref-type="bibr" rid="B6">Duda 1926</xref>: fig. 3) and <italic><tp:taxon-name><tp:taxon-name-part taxon-name-part-type="genus" reg="Dettopsomyia">De.</tp:taxon-name-part><tp:taxon-name-part taxon-name-part-type="species" reg="preciosa">preciosa</tp:taxon-name-part></tp:taxon-name></italic> (<xref ref-type="bibr" rid="B4">de Meijere 1911</xref>: fig. 49; <xref ref-type="bibr" rid="B5">Duda 1924</xref>: fig. 39), but differs in CS-code (AbCD??GHiJK?M) from them: <italic><tp:taxon-name><tp:taxon-name-part taxon-name-part-type="genus" reg="Dettopsomyia">De.</tp:taxon-name-part><tp:taxon-name-part taxon-name-part-type="species" reg="formosa">formosa</tp:taxon-name-part></tp:taxon-name></italic> (ABCDEFGHiJKlM), <italic><tp:taxon-name><tp:taxon-name-part taxon-name-part-type="genus" reg="Dettopsomyia">De.</tp:taxon-name-part><tp:taxon-name-part taxon-name-part-type="species" reg="jacobsoni">jacobsoni</tp:taxon-name-part></tp:taxon-name></italic> (ABCDEFGHIJKLM) and <italic><tp:taxon-name><tp:taxon-name-part taxon-name-part-type="genus" reg="Dettopsomyia">De.</tp:taxon-name-part><tp:taxon-name-part taxon-name-part-type="species" reg="preciosa">preciosa</tp:taxon-name-part></tp:taxon-name></italic> (ABCDefGHIJKLm) (Table <xref ref-type="table" rid="T3">3</xref>).</p></tp:treatment-sec><tp:treatment-sec sec-type="description" id="SECID0EBCBI"><title>Description.</title><p>(♂, ♀; not repeating characters common to <italic><tp:taxon-name><tp:taxon-name-part taxon-name-part-type="genus" reg="Dettopsomyia">De.</tp:taxon-name-part><tp:taxon-name-part taxon-name-part-type="species" reg="acutipenis">acutipenis</tp:taxon-name-part></tp:taxon-name></italic> sp. nov.). <bold><italic>Head</italic></bold> (Fig. <xref ref-type="fig" rid="F5">5A, B</xref>): Ocellar setae located just outside triangle made by ocelli. Frons yellow, with blackish brown stripes. Face gray. First flagellomere black.</p><fig id="F5" position="float" orientation="portrait"><object-id xmlns:xlink="http://www.w3.org/1999/xlink" content-type="doi" xlink:type="simple">10.3897/zookeys.1056.56996.figure5</object-id><object-id xmlns:xlink="http://www.w3.org/1999/xlink" content-type="arpha" xlink:type="simple">134A2BFF-37F5-57C7-89C2-0486D8EC09C4</object-id><label>Figure 5.</label><caption><p><italic><tp:taxon-name><tp:taxon-name-part taxon-name-part-type="genus" reg="Dettopsomyia">Dettopsomyia</tp:taxon-name-part><tp:taxon-name-part taxon-name-part-type="species" reg="serripenis">serripenis</tp:taxon-name-part></tp:taxon-name></italic> Wang &amp; Gao, sp. nov. (<bold>A–I</bold> #00152, <bold>J–L</bold> paratype #00156) <bold>A</bold> left lateral habitus <bold>B</bold> head and thorax (dorsal view) <bold>C</bold> wing (right, dorsal view) <bold>D</bold> abdomen (lateral view) <bold>E</bold> abdomen (dorsal view) <bold>F</bold> periphallic organs (posterolateral view) <bold>G</bold> surstylus <bold>H</bold> phallic organs (ventral view) <bold>I</bold> phallic organs (dorsolateral view) <bold>J</bold> oviscapt (lateral view) <bold>K</bold> oviscapt (ventral view) <bold>L</bold> spermatheca. Scale bars: 1.0 mm (photograph) or 0.1 mm (line drawing).</p></caption><graphic xmlns:xlink="http://www.w3.org/1999/xlink" xlink:href="zookeys-1056-073-g005.jpg" position="float" orientation="portrait" xlink:type="simple" id="oo_579215.jpg"><uri content-type="original_file" xlink:type="simple">https://binary.pensoft.net/fig/579215</uri></graphic></fig><p><bold><italic>Thorax</italic></bold> (Fig. <xref ref-type="fig" rid="F5">5A, B</xref>): Scutum, scutellum, and thoracic pleura yellow. Scutum with confluent stripes. Scutellum with somewhat H-shaped, dark marking medially and dark stripes covering bases of ipsilateral scutellar setae laterally. Acrostichal setulae in 2–4 vestigial rows. Dorsocentral setae two pairs.</p><p><bold><italic>Wing</italic></bold> (Fig. <xref ref-type="fig" rid="F5">5C</xref>) grayish yellow, black to blackish brown basally, with four dark spots along anterior margin and 14 scattered, pale spots. Veins brown. R<sub>2+3</sub> waved, strongly curved to costa apically; R<sub>4+5</sub> and M<sub>1</sub> distally diverged from each other.</p><p><bold><italic>Legs</italic></bold> (Fig. <xref ref-type="fig" rid="F5">5A</xref>) pale brown.</p><p><bold><italic>Abdomen</italic></bold> (Fig. <xref ref-type="fig" rid="F5">5D, E</xref>): Tergites blackish brown, laterally with yellowish spots: one per side on tergite II, two per side on tergites III–VI.</p><p><bold><italic>Male terminalia</italic></bold> (Fig. <xref ref-type="fig" rid="F5">5F–I</xref>): Epandrium with three setae per side laterally; ventral lobe short, narrow, apically round and sclerotized like peg, with two small setae subapically. Surstylus with prensisetae arranged in V-shape (approximately seven on caudal margin and 6–8 in oblique row on outer surface; one or two dorsalmost on outer surface somewhat separated from others), several upward-curved setae on ventral to subventral portion of inner surface and one or two trichoid setae on outer surface near base of epandrial ventral lobe. Cercus broadly fused to epandrium, pubescent anteriorly, with approximately 28 setae; several setae along caudoventral margin shorter. Hypandrium somewhat trapezoid; apodeme anteriorly truncate, twice as wide as long. Paramere fused to hypandrium, not pubescent but with a single setula. Aedeagus distally membranous, subapically dilated and serrated on lateral margins around gonopore, apically sharply pointed; apodeme as long as aedeagus.</p><p><bold><italic>Female terminalia</italic></bold> (Fig. <xref ref-type="fig" rid="F5">5J–L</xref>): Oviscapt with one trichoid and two peg-like lateral ovisensilla and 15 marginal peg-like ovisensilla more loosely arranged anteriorly; distal portion approximately 1/4 of whole length, convex on dorsal margin in lateral view. Spermathecal capsule as broad as long, finely wrinkled on basal half, with shallow apical indentation; introvert ca. 4/5 height of outer capsule.</p><p><bold><italic>Measurements</italic></bold>: BL = 1.51 mm in holotype (range in 3♂ paratypes: 1.41–1.66 mm; range in 3♀ paratype: 1.53–1.80 mm); ThL = 0.57 (0.57; 0.58–0.62) mm; WL = 1.37 (1.34–1.41; 1.47–1.52) mm; WW = 0.73 (0.66–0.71; 0.71–0.74) mm.</p><p><bold><italic>Indices</italic></bold>: arb = 3/2 (range in 3♂, 3♀, or less if noted, paratypes: 3 or 4/2), FW/HW = 0.60 (0.59–0.62), ch/o = 0.38 (0.33–0.47), prorb = 0.60 (0.49–0.70), rcorb = 0.20 (0.20–0.23), vb = 0.35 (0.34–0.67), dcl (anterior dorsocentral seta/posterior dorsocentral seta in length) = 0.74 (0.82–0.89), sctl = (n/a)/(1♂: 0.90), sterno = 0.71 (0.44–0.68), orbito = 0.29 (0.21–0.26), dcp (distance between ipsilateral dorsocentral setae/distance between anterior dorsocentral setae) = 0.71 (0.65–0.81), sctlp = 1.27 (1.03), C = 1.00 (0.89–1.16), 4c = 2.51 (1.71–2.79), 4v = 2.24 (1.79–2.82), 5× = 1.90 (1.68–2.01), ac = 2.78 (2.13–3.05), M = 0.87 (0.84–1.10), C3F = 0.52 (0.54–0.69).</p></tp:treatment-sec><tp:treatment-sec sec-type="distribution" id="SECID0EDHBI"><title>Distribution.</title><p>China (Yunnan).</p></tp:treatment-sec><tp:treatment-sec sec-type="etymology" id="SECID0EIHBI"><title>Etymology.</title><p>Referring to the serrated, lateral margins of the gonopore of the aedeagus.</p></tp:treatment-sec><tp:treatment-sec><!--Section generated to contain objects referenced in tp:taxon-treatment.--><table-wrap id="T3" position="float" orientation="portrait"><label>Table 3.</label><caption><p>A character-state matrix of <xref ref-type="bibr" rid="B15">Okada’s (1982)</xref> 13 characters for all <italic><tp:taxon-name><tp:taxon-name-part taxon-name-part-type="genus" reg="Dettopsomyia">Dettopsomyia</tp:taxon-name-part></tp:taxon-name></italic> species.</p></caption><table id="TID0ECAAI" rules="all"><tbody><tr><td rowspan="2" colspan="1">
                  <bold>Species</bold>
                </td><td rowspan="1" colspan="13">
                  <bold>Characters</bold>
                </td><td rowspan="2" colspan="1"><bold>Reference</bold>*</td></tr><tr><td rowspan="1" colspan="1">
                  <bold>1</bold>
                </td><td rowspan="1" colspan="1">
                  <bold>2</bold>
                </td><td rowspan="1" colspan="1">
                  <bold>3</bold>
                </td><td rowspan="1" colspan="1">
                  <bold>4</bold>
                </td><td rowspan="1" colspan="1">
                  <bold>5</bold>
                </td><td rowspan="1" colspan="1">
                  <bold>6</bold>
                </td><td rowspan="1" colspan="1">
                  <bold>7</bold>
                </td><td rowspan="1" colspan="1">
                  <bold>8</bold>
                </td><td rowspan="1" colspan="1">
                  <bold>9</bold>
                </td><td rowspan="1" colspan="1">
                  <bold>10</bold>
                </td><td rowspan="1" colspan="1">
                  <bold>11</bold>
                </td><td rowspan="1" colspan="1">
                  <bold>12</bold>
                </td><td rowspan="1" colspan="1">
                  <bold>13</bold>
                </td></tr><tr><td rowspan="1" colspan="1"><italic><tp:taxon-name><tp:taxon-name-part taxon-name-part-type="genus" reg="Dettopsomyia">De.</tp:taxon-name-part><tp:taxon-name-part taxon-name-part-type="species" reg="formosa">formosa</tp:taxon-name-part></tp:taxon-name></italic> Lamb, 1914</td><td rowspan="1" colspan="1">A</td><td rowspan="1" colspan="1">B</td><td rowspan="1" colspan="1">C</td><td rowspan="1" colspan="1">D</td><td rowspan="1" colspan="1">E</td><td rowspan="1" colspan="1">F</td><td rowspan="1" colspan="1">G</td><td rowspan="1" colspan="1">H</td><td rowspan="1" colspan="1">i</td><td rowspan="1" colspan="1">J</td><td rowspan="1" colspan="1">K</td><td rowspan="1" colspan="1">l</td><td rowspan="1" colspan="1">M</td><td rowspan="1" colspan="1">1)</td></tr><tr><td rowspan="1" colspan="1"><italic><tp:taxon-name><tp:taxon-name-part taxon-name-part-type="genus" reg="Dettopsomyia">De.</tp:taxon-name-part><tp:taxon-name-part taxon-name-part-type="species" reg="jacobsoni">jacobsoni</tp:taxon-name-part></tp:taxon-name></italic> Duda, 1926</td><td rowspan="1" colspan="1">A</td><td rowspan="1" colspan="1">B</td><td rowspan="1" colspan="1">C</td><td rowspan="1" colspan="1">D</td><td rowspan="1" colspan="1">E</td><td rowspan="1" colspan="1">F</td><td rowspan="1" colspan="1">G</td><td rowspan="1" colspan="1">H</td><td rowspan="1" colspan="1">I</td><td rowspan="1" colspan="1">J</td><td rowspan="1" colspan="1">K</td><td rowspan="1" colspan="1">L</td><td rowspan="1" colspan="1">M</td><td rowspan="1" colspan="1">1)</td></tr><tr><td rowspan="1" colspan="1"><italic><tp:taxon-name><tp:taxon-name-part taxon-name-part-type="genus" reg="Dettopsomyia">De.</tp:taxon-name-part><tp:taxon-name-part taxon-name-part-type="species" reg="preciosa">preciosa</tp:taxon-name-part></tp:taxon-name></italic> (de Meijere, 1911)</td><td rowspan="1" colspan="1">A</td><td rowspan="1" colspan="1">B</td><td rowspan="1" colspan="1">C</td><td rowspan="1" colspan="1">D</td><td rowspan="1" colspan="1">e</td><td rowspan="1" colspan="1">f</td><td rowspan="1" colspan="1">G</td><td rowspan="1" colspan="1">H</td><td rowspan="1" colspan="1">I</td><td rowspan="1" colspan="1">J</td><td rowspan="1" colspan="1">K<sup>†</sup></td><td rowspan="1" colspan="1">L</td><td rowspan="1" colspan="1">m</td><td rowspan="1" colspan="1">1)</td></tr><tr><td rowspan="1" colspan="1"><italic><tp:taxon-name><tp:taxon-name-part taxon-name-part-type="genus" reg="Dettopsomyia">De.</tp:taxon-name-part><tp:taxon-name-part taxon-name-part-type="species" reg="fruhstorferi">fruhstorferi</tp:taxon-name-part></tp:taxon-name></italic> (Duda, 1924)</td><td rowspan="1" colspan="1">–</td><td rowspan="1" colspan="1">–</td><td rowspan="1" colspan="1">–</td><td rowspan="1" colspan="1">–</td><td rowspan="1" colspan="1">–</td><td rowspan="1" colspan="1">f</td><td rowspan="1" colspan="1">G</td><td rowspan="1" colspan="1">–</td><td rowspan="1" colspan="1">i</td><td rowspan="1" colspan="1">J</td><td rowspan="1" colspan="1">k</td><td rowspan="1" colspan="1">–</td><td rowspan="1" colspan="1">–</td><td rowspan="1" colspan="1">1)</td></tr><tr><td rowspan="1" colspan="1"><italic><tp:taxon-name><tp:taxon-name-part taxon-name-part-type="genus" reg="Dettopsomyia">De.</tp:taxon-name-part><tp:taxon-name-part taxon-name-part-type="species" reg="pictipes">pictipes</tp:taxon-name-part></tp:taxon-name></italic> (de Meijere, 1911)</td><td rowspan="1" colspan="1">A</td><td rowspan="1" colspan="1">B</td><td rowspan="1" colspan="1">C</td><td rowspan="1" colspan="1">D</td><td rowspan="1" colspan="1">e</td><td rowspan="1" colspan="1">f</td><td rowspan="1" colspan="1">G</td><td rowspan="1" colspan="1">H</td><td rowspan="1" colspan="1">I</td><td rowspan="1" colspan="1">J</td><td rowspan="1" colspan="1">k</td><td rowspan="1" colspan="1">L</td><td rowspan="1" colspan="1">m</td><td rowspan="1" colspan="1">1)</td></tr><tr><td rowspan="1" colspan="1"><italic><tp:taxon-name><tp:taxon-name-part taxon-name-part-type="genus" reg="Dettopsomyia">De.</tp:taxon-name-part><tp:taxon-name-part taxon-name-part-type="species" reg="repletoides">repletoides</tp:taxon-name-part></tp:taxon-name></italic> (Carson &amp; Okada, 1980)</td><td rowspan="1" colspan="1">a</td><td rowspan="1" colspan="1">b</td><td rowspan="1" colspan="1">c</td><td rowspan="1" colspan="1">d</td><td rowspan="1" colspan="1">E</td><td rowspan="1" colspan="1">f</td><td rowspan="1" colspan="1">G</td><td rowspan="1" colspan="1">H</td><td rowspan="1" colspan="1">i</td><td rowspan="1" colspan="1">J</td><td rowspan="1" colspan="1">k</td><td rowspan="1" colspan="1">L</td><td rowspan="1" colspan="1">m</td><td rowspan="1" colspan="1">1)</td></tr><tr><td rowspan="1" colspan="1"><italic><tp:taxon-name><tp:taxon-name-part taxon-name-part-type="genus" reg="Dettopsomyia">De.</tp:taxon-name-part><tp:taxon-name-part taxon-name-part-type="species" reg="alba">alba</tp:taxon-name-part></tp:taxon-name></italic> Carson &amp; Okada, 1982</td><td rowspan="1" colspan="1">a</td><td rowspan="1" colspan="1">b</td><td rowspan="1" colspan="1">c</td><td rowspan="1" colspan="1">d</td><td rowspan="1" colspan="1">E</td><td rowspan="1" colspan="1">f</td><td rowspan="1" colspan="1">G</td><td rowspan="1" colspan="1">H</td><td rowspan="1" colspan="1">i</td><td rowspan="1" colspan="1">j</td><td rowspan="1" colspan="1">k</td><td rowspan="1" colspan="1">L</td><td rowspan="1" colspan="1">m</td><td rowspan="1" colspan="1">1)</td></tr><tr><td rowspan="1" colspan="1"><italic><tp:taxon-name><tp:taxon-name-part taxon-name-part-type="genus" reg="Dettopsomyia">De.</tp:taxon-name-part><tp:taxon-name-part taxon-name-part-type="species" reg="acrostichalis">acrostichalis</tp:taxon-name-part></tp:taxon-name></italic> Duda, 1926</td><td rowspan="1" colspan="1">–</td><td rowspan="1" colspan="1">–</td><td rowspan="1" colspan="1">–</td><td rowspan="1" colspan="1">–</td><td rowspan="1" colspan="1">–</td><td rowspan="1" colspan="1">–</td><td rowspan="1" colspan="1">G</td><td rowspan="1" colspan="1">h</td><td rowspan="1" colspan="1">I</td><td rowspan="1" colspan="1">–</td><td rowspan="1" colspan="1">k</td><td rowspan="1" colspan="1">–</td><td rowspan="1" colspan="1">–</td><td rowspan="1" colspan="1">1)</td></tr><tr><td rowspan="1" colspan="1"><italic><tp:taxon-name><tp:taxon-name-part taxon-name-part-type="genus" reg="Dettopsomyia">De.</tp:taxon-name-part><tp:taxon-name-part taxon-name-part-type="species" reg="nigrovittata">nigrovittata</tp:taxon-name-part></tp:taxon-name></italic> (Malloch, 1924)</td><td rowspan="1" colspan="1">a</td><td rowspan="1" colspan="1">b</td><td rowspan="1" colspan="1">c</td><td rowspan="1" colspan="1">d</td><td rowspan="1" colspan="1">E</td><td rowspan="1" colspan="1">F</td><td rowspan="1" colspan="1">G</td><td rowspan="1" colspan="1">h</td><td rowspan="1" colspan="1">i</td><td rowspan="1" colspan="1">J</td><td rowspan="1" colspan="1">k</td><td rowspan="1" colspan="1">l</td><td rowspan="1" colspan="1">M</td><td rowspan="1" colspan="1">1)</td></tr><tr><td rowspan="1" colspan="1"><italic><tp:taxon-name><tp:taxon-name-part taxon-name-part-type="genus" reg="Dettopsomyia">De.</tp:taxon-name-part><tp:taxon-name-part taxon-name-part-type="species" reg="philippina">philippina</tp:taxon-name-part></tp:taxon-name></italic> Takada, 1976</td><td rowspan="1" colspan="1">a</td><td rowspan="1" colspan="1">b</td><td rowspan="1" colspan="1">C</td><td rowspan="1" colspan="1">d</td><td rowspan="1" colspan="1">E</td><td rowspan="1" colspan="1">f</td><td rowspan="1" colspan="1">g</td><td rowspan="1" colspan="1">h</td><td rowspan="1" colspan="1">i</td><td rowspan="1" colspan="1">J</td><td rowspan="1" colspan="1">k</td><td rowspan="1" colspan="1">l</td><td rowspan="1" colspan="1">m</td><td rowspan="1" colspan="1">1)</td></tr><tr><td rowspan="1" colspan="1"><italic><tp:taxon-name><tp:taxon-name-part taxon-name-part-type="genus" reg="Dettopsomyia">De.</tp:taxon-name-part><tp:taxon-name-part taxon-name-part-type="species" reg="equscauda">equscauda</tp:taxon-name-part></tp:taxon-name></italic> Takada &amp; Momma, 1975</td><td rowspan="1" colspan="1">A</td><td rowspan="1" colspan="1">b</td><td rowspan="1" colspan="1">c</td><td rowspan="1" colspan="1">d</td><td rowspan="1" colspan="1">e</td><td rowspan="1" colspan="1">f</td><td rowspan="1" colspan="1">G</td><td rowspan="1" colspan="1">H</td><td rowspan="1" colspan="1">i</td><td rowspan="1" colspan="1">J</td><td rowspan="1" colspan="1">k</td><td rowspan="1" colspan="1">L</td><td rowspan="1" colspan="1">m</td><td rowspan="1" colspan="1">1)</td></tr><tr><td rowspan="1" colspan="1"><italic><tp:taxon-name><tp:taxon-name-part taxon-name-part-type="genus" reg="Dettopsomyia">De.</tp:taxon-name-part><tp:taxon-name-part taxon-name-part-type="species" reg="bombax">bombax</tp:taxon-name-part></tp:taxon-name></italic> (Burla, 1954)</td><td rowspan="1" colspan="1">–</td><td rowspan="1" colspan="1">–</td><td rowspan="1" colspan="1">C</td><td rowspan="1" colspan="1">D</td><td rowspan="1" colspan="1">E</td><td rowspan="1" colspan="1">f</td><td rowspan="1" colspan="1">G</td><td rowspan="1" colspan="1">h</td><td rowspan="1" colspan="1">i</td><td rowspan="1" colspan="1">j</td><td rowspan="1" colspan="1">k</td><td rowspan="1" colspan="1">l</td><td rowspan="1" colspan="1">m</td><td rowspan="1" colspan="1">1)</td></tr><tr><td rowspan="1" colspan="1"><italic><tp:taxon-name><tp:taxon-name-part taxon-name-part-type="genus" reg="Dettopsomyia">De.</tp:taxon-name-part><tp:taxon-name-part taxon-name-part-type="species" reg="woodruffi">woodruffi</tp:taxon-name-part></tp:taxon-name></italic> Takada, 1990</td><td rowspan="1" colspan="1">A</td><td rowspan="1" colspan="1">b</td><td rowspan="1" colspan="1">–</td><td rowspan="1" colspan="1">D</td><td rowspan="1" colspan="1">E</td><td rowspan="1" colspan="1">–</td><td rowspan="1" colspan="1">G</td><td rowspan="1" colspan="1">h</td><td rowspan="1" colspan="1">i</td><td rowspan="1" colspan="1">J</td><td rowspan="1" colspan="1">k</td><td rowspan="1" colspan="1">l</td><td rowspan="1" colspan="1">M</td><td rowspan="1" colspan="1">2)</td></tr><tr><td rowspan="1" colspan="1"><italic><tp:taxon-name><tp:taxon-name-part taxon-name-part-type="genus" reg="Dettopsomyia">De.</tp:taxon-name-part><tp:taxon-name-part taxon-name-part-type="species" reg="acutipenis">acutipenis</tp:taxon-name-part></tp:taxon-name></italic> sp. nov.</td><td rowspan="1" colspan="1">A</td><td rowspan="1" colspan="1">b</td><td rowspan="1" colspan="1">?</td><td rowspan="1" colspan="1">?</td><td rowspan="1" colspan="1">e</td><td rowspan="1" colspan="1">f</td><td rowspan="1" colspan="1">G</td><td rowspan="1" colspan="1">H</td><td rowspan="1" colspan="1">i</td><td rowspan="1" colspan="1">J</td><td rowspan="1" colspan="1">k</td><td rowspan="1" colspan="1">l</td><td rowspan="1" colspan="1">M</td><td rowspan="1" colspan="1">3)</td></tr><tr><td rowspan="1" colspan="1"><italic><tp:taxon-name><tp:taxon-name-part taxon-name-part-type="genus" reg="Dettopsomyia">De.</tp:taxon-name-part><tp:taxon-name-part taxon-name-part-type="species" reg="serripenis">serripenis</tp:taxon-name-part></tp:taxon-name></italic> sp. nov.</td><td rowspan="1" colspan="1">A</td><td rowspan="1" colspan="1">b</td><td rowspan="1" colspan="1">C</td><td rowspan="1" colspan="1">D</td><td rowspan="1" colspan="1">?</td><td rowspan="1" colspan="1">?</td><td rowspan="1" colspan="1">G</td><td rowspan="1" colspan="1">H</td><td rowspan="1" colspan="1">i</td><td rowspan="1" colspan="1">J</td><td rowspan="1" colspan="1">K</td><td rowspan="1" colspan="1">?</td><td rowspan="1" colspan="1">M</td><td rowspan="1" colspan="1">3)</td></tr><tr><td rowspan="1" colspan="1"><italic><tp:taxon-name><tp:taxon-name-part taxon-name-part-type="genus" reg="Dettopsomyia">De.</tp:taxon-name-part><tp:taxon-name-part taxon-name-part-type="species" reg="discontinua">discontinua</tp:taxon-name-part></tp:taxon-name></italic> sp. nov.</td><td rowspan="1" colspan="1">A</td><td rowspan="1" colspan="1">b</td><td rowspan="1" colspan="1">C</td><td rowspan="1" colspan="1">D</td><td rowspan="1" colspan="1">?</td><td rowspan="1" colspan="1">F</td><td rowspan="1" colspan="1">G</td><td rowspan="1" colspan="1">H</td><td rowspan="1" colspan="1">i</td><td rowspan="1" colspan="1">J</td><td rowspan="1" colspan="1">K</td><td rowspan="1" colspan="1">L</td><td rowspan="1" colspan="1">M</td><td rowspan="1" colspan="1">3)</td></tr><tr><td rowspan="1" colspan="1"><italic><tp:taxon-name><tp:taxon-name-part taxon-name-part-type="genus" reg="Dettopsomyia">De.</tp:taxon-name-part><tp:taxon-name-part taxon-name-part-type="species" reg="camelonota">camelonota</tp:taxon-name-part></tp:taxon-name></italic> sp. nov.</td><td rowspan="1" colspan="1">A</td><td rowspan="1" colspan="1">B</td><td rowspan="1" colspan="1">C</td><td rowspan="1" colspan="1">D</td><td rowspan="1" colspan="1">?</td><td rowspan="1" colspan="1">F</td><td rowspan="1" colspan="1">G</td><td rowspan="1" colspan="1">h</td><td rowspan="1" colspan="1">i</td><td rowspan="1" colspan="1">J</td><td rowspan="1" colspan="1">K</td><td rowspan="1" colspan="1">?</td><td rowspan="1" colspan="1">m</td><td rowspan="1" colspan="1">3)</td></tr><tr><td rowspan="1" colspan="1"><italic><tp:taxon-name><tp:taxon-name-part taxon-name-part-type="genus" reg="Dettopsomyia">De.</tp:taxon-name-part><tp:taxon-name-part taxon-name-part-type="species" reg="paranigrovittata">paranigrovittata</tp:taxon-name-part></tp:taxon-name></italic> sp. nov.</td><td rowspan="1" colspan="1">a</td><td rowspan="1" colspan="1">b</td><td rowspan="1" colspan="1">c</td><td rowspan="1" colspan="1">D</td><td rowspan="1" colspan="1">?</td><td rowspan="1" colspan="1">f</td><td rowspan="1" colspan="1">g</td><td rowspan="1" colspan="1">h</td><td rowspan="1" colspan="1">i</td><td rowspan="1" colspan="1">J</td><td rowspan="1" colspan="1">k</td><td rowspan="1" colspan="1">l</td><td rowspan="1" colspan="1">M</td><td rowspan="1" colspan="1">3)</td></tr></tbody></table><table-wrap-foot><fn><p>The symbols “-” and “?” in the table indicate missing data and ambiguous state, respectively. * Reference: 1) <xref ref-type="bibr" rid="B15">Okada (1982)</xref>, 2) <xref ref-type="bibr" rid="B19">Takada et al. (1990)</xref>, and 3) the present study. <sup>†</sup> Revised according to <xref ref-type="bibr" rid="B4">de Meijere (1911</xref>: fig. 49).</p></fn></table-wrap-foot></table-wrap></tp:treatment-sec><ref-list><ref id="B11"><mixed-citation xmlns:xlink="http://www.w3.org/1999/xlink" xlink:type="simple"><person-group><name name-style="western"><surname>Lamb</surname><given-names>CB</given-names></name></person-group> (<year>1914</year>) <article-title>Reports of the Percy Sladen Trust Expedition, <tp:taxon-name><tp:taxon-name-part taxon-name-part-type="order">Diptera</tp:taxon-name-part></tp:taxon-name>, No. 15. <tp:taxon-name><tp:taxon-name-part taxon-name-part-type="other">Heteroneuridae</tp:taxon-name-part></tp:taxon-name>, <tp:taxon-name><tp:taxon-name-part taxon-name-part-type="family">Ortalidae</tp:taxon-name-part></tp:taxon-name>, <tp:taxon-name><tp:taxon-name-part taxon-name-part-type="family">Trypetidae</tp:taxon-name-part></tp:taxon-name>, <tp:taxon-name><tp:taxon-name-part taxon-name-part-type="family">Sepsidae</tp:taxon-name-part></tp:taxon-name>, <tp:taxon-name><tp:taxon-name-part taxon-name-part-type="family">Micropezidae</tp:taxon-name-part></tp:taxon-name>, <tp:taxon-name><tp:taxon-name-part taxon-name-part-type="family">Drosophilidae</tp:taxon-name-part></tp:taxon-name>, <tp:taxon-name><tp:taxon-name-part taxon-name-part-type="family">Geomyzidae</tp:taxon-name-part></tp:taxon-name>, <tp:taxon-name><tp:taxon-name-part taxon-name-part-type="other">Milichidae</tp:taxon-name-part></tp:taxon-name>.</article-title><source>Transaction of the Linnean Society of London (second series-Zoology)</source><volume>16</volume>: <fpage>307</fpage>–<lpage>372</lpage>. <ext-link xlink:type="simple" ext-link-type="doi" xlink:href="10.1111/j.1096-3642.1913.tb00152.x">https://doi.org/10.1111/j.1096-3642.1913.tb00152.x</ext-link></mixed-citation></ref><ref id="B9"><mixed-citation xmlns:xlink="http://www.w3.org/1999/xlink" xlink:type="simple"><person-group><name name-style="western"><surname>Hardy</surname><given-names>DE</given-names></name></person-group> (<year>1965</year>) <article-title><tp:taxon-name><tp:taxon-name-part taxon-name-part-type="order">Diptera</tp:taxon-name-part></tp:taxon-name>: <tp:taxon-name><tp:taxon-name-part taxon-name-part-type="suborder">Cyclorrhapha</tp:taxon-name-part></tp:taxon-name> II, Series <tp:taxon-name><tp:taxon-name-part taxon-name-part-type="infraorder">Schizophora</tp:taxon-name-part></tp:taxon-name>. Section Acalypteratae I. Family <tp:taxon-name><tp:taxon-name-part taxon-name-part-type="family">Drosophilidae</tp:taxon-name-part></tp:taxon-name>.</article-title> In: <person-group><name name-style="western"><surname>Zimmerman</surname><given-names>EC</given-names></name></person-group> (<role>Ed.</role>) <issue-title>Insects of Hawaii.</issue-title><source>The University Press of Hawaii, Honolulu</source><volume>12</volume>: <fpage>28</fpage>–<lpage>796</lpage>.</mixed-citation></ref><ref id="B6"><mixed-citation xmlns:xlink="http://www.w3.org/1999/xlink" xlink:type="simple"><person-group><name name-style="western"><surname>Duda</surname><given-names>O</given-names></name></person-group> (<year>1926</year>) <article-title><tp:taxon-name><tp:taxon-name-part taxon-name-part-type="family">Drosophilidae</tp:taxon-name-part></tp:taxon-name> (Dipt.), Fauna sumatrensis.</article-title><source>Supplementa Entomologica</source><volume>14</volume>: <fpage>42</fpage>–<lpage>116</lpage>.</mixed-citation></ref><ref id="B4"><mixed-citation xmlns:xlink="http://www.w3.org/1999/xlink" xlink:type="simple"><person-group><name name-style="western"><surname>de Meijere</surname><given-names>JCH</given-names></name></person-group> (<year>1911</year>) <article-title>Studien über südostasiatische Dipteren. VI.</article-title><source>Tijdschrift voor Entomologie</source><volume>54</volume>: <fpage>258</fpage>–<lpage>432</lpage>. [pls. 18–22.]</mixed-citation></ref><ref id="B5"><mixed-citation xmlns:xlink="http://www.w3.org/1999/xlink" xlink:type="simple"><person-group><name name-style="western"><surname>Duda</surname><given-names>O</given-names></name></person-group> (<year>1924</year>) <article-title>Beitrag zur Systematic der Drosophiliden unter besonderer Berücksichtigüng der paläarktischen u. orientalischen Arten (Dipteren).</article-title><source>Wiegmann’s Archiv fur Naturgeschichte (A)</source><volume>90</volume>: <fpage>172</fpage>–<lpage>234</lpage>.</mixed-citation></ref><ref id="B15"><mixed-citation xmlns:xlink="http://www.w3.org/1999/xlink" xlink:type="simple"><person-group><name name-style="western"><surname>Okada</surname><given-names>T</given-names></name></person-group> (<year>1982</year>) <article-title>A revision of the genera <italic><tp:taxon-name><tp:taxon-name-part taxon-name-part-type="genus">Dettopsomyia</tp:taxon-name-part></tp:taxon-name></italic> Lamb and <italic><tp:taxon-name><tp:taxon-name-part taxon-name-part-type="genus">Styloptera</tp:taxon-name-part></tp:taxon-name></italic> Duda (<tp:taxon-name><tp:taxon-name-part taxon-name-part-type="order">Diptera</tp:taxon-name-part></tp:taxon-name>, <tp:taxon-name><tp:taxon-name-part taxon-name-part-type="family">Drosophilidae</tp:taxon-name-part></tp:taxon-name>).</article-title><source>Kontyû</source><volume>50</volume>: <fpage>270</fpage>–<lpage>282</lpage>. <ext-link xlink:type="simple" ext-link-type="uri" xlink:href="https://dl.ndl.go.jp/info:ndljp/pid/10652715">https://dl.ndl.go.jp/info:ndljp/pid/10652715</ext-link></mixed-citation></ref><ref id="B19"><mixed-citation xmlns:xlink="http://www.w3.org/1999/xlink" xlink:type="simple"><person-group><name name-style="western"><surname>Takada</surname><given-names>H</given-names></name><name name-style="western"><surname>Woodruff</surname><given-names>RC</given-names></name><name name-style="western"><surname>Thompson</surname><given-names>Jr JN</given-names></name></person-group> (<year>1990</year>) <article-title>Collection of <tp:taxon-name><tp:taxon-name-part taxon-name-part-type="family">Drosophilidae</tp:taxon-name-part></tp:taxon-name> (<tp:taxon-name><tp:taxon-name-part taxon-name-part-type="order">Diptera</tp:taxon-name-part></tp:taxon-name>) in Kenya, with description of a new species of <italic><tp:taxon-name><tp:taxon-name-part taxon-name-part-type="genus">Dettopsomyia</tp:taxon-name-part></tp:taxon-name></italic>.</article-title><source>Entomological News</source><volume>101</volume>: <fpage>246</fpage>–<lpage>255</lpage>. <ext-link xlink:type="simple" ext-link-type="uri" xlink:href="https://www.biodiversitylibrary.org/part/40615">https://www.biodiversitylibrary.org/part/40615</ext-link></mixed-citation></ref></ref-list></tp:taxon-treatment>
