# Supplementary material for: The genus Dettopsomyia Lamb, 1914 (Diptera, Drosophilidae) from southern China
Source: Zookeys. 2021 Aug 19;1056:73–94. doi: 10.3897/zookeys.1056.56996 (PMC8390456; doi:10.3897/zookeys.1056.56996)
Supplement: XML Treatment for Dettopsomyia discontinua [file zookeys.1056.56996-treatment4.xml]

<!DOCTYPE tp:taxon-treatment
  PUBLIC "-//TaxonX//DTD Taxonomic Treatment Publishing DTD v0 20100105//EN" "tax-treatment-NSO.dtd">
<tp:taxon-treatment xmlns:tp="http://www.plazi.org/taxpub"><tp:treatment-meta><kwd-group><label>Taxon classification</label><kwd><named-content xmlns:xlink="http://www.w3.org/1999/xlink" content-type="kingdom">Animalia</named-content></kwd><kwd><named-content xmlns:xlink="http://www.w3.org/1999/xlink" content-type="order">Diptera</named-content></kwd><kwd><named-content xmlns:xlink="http://www.w3.org/1999/xlink" content-type="family">Drosophilidae</named-content></kwd></kwd-group><mixed-citation publication-type="journal"><person-group><name><surname>Wang</surname><given-names>Ya-Lian</given-names></name><name><surname>Li</surname><given-names>Qiao</given-names></name><name><surname>Toda</surname><given-names>Masanori J.</given-names></name><name><surname>Gao</surname><given-names>Jian-Jun</given-names></name></person-group><article-title>The genus <italic><tp:taxon-name><tp:taxon-name-part taxon-name-part-type="genus" reg="Dettopsomyia">Dettopsomyia</tp:taxon-name-part></tp:taxon-name></italic> Lamb, 1914 (<tp:taxon-name><tp:taxon-name-part taxon-name-part-type="order">Diptera</tp:taxon-name-part></tp:taxon-name>, <tp:taxon-name><tp:taxon-name-part taxon-name-part-type="family">Drosophilidae</tp:taxon-name-part></tp:taxon-name>) from southern China</article-title><source>Zookeys</source><day>19</day><month>8</month><year>2021</year><volume>1056</volume><fpage>73</fpage><lpage>94</lpage><pub-id pub-id-type="doi">10.3897/zookeys.1056.56996</pub-id></mixed-citation></tp:treatment-meta><tp:nomenclature><tp:taxon-name>
              <object-id xmlns:xlink="http://www.w3.org/1999/xlink" content-type="arpha" xlink:type="simple">7FBA78AF-48AB-51D8-8478-90C3500217B3</object-id>
              <tp:taxon-name-part taxon-name-part-type="genus" reg="Dettopsomyia">Dettopsomyia</tp:taxon-name-part>
              <tp:taxon-name-part taxon-name-part-type="species" reg="discontinua">discontinua</tp:taxon-name-part>
              <object-id xmlns:xlink="http://www.w3.org/1999/xlink" content-type="zoobank" xlink:type="simple">http://zoobank.org/A21C488D-0012-4CB4-9485-93577A0B454E</object-id>
            </tp:taxon-name><tp:taxon-authority>Wang &amp; Gao</tp:taxon-authority><tp:taxon-status xmlns:xlink="http://www.w3.org/1999/xlink" xlink:type="simple">sp. nov.</tp:taxon-status><xref ref-type="fig" rid="F6">Figure 6</xref></tp:nomenclature><tp:treatment-sec sec-type="material" id="SECID0E1IBI"><title>Material.</title><p><bold><italic>Holotype</italic></bold>: ♂ (#01585), Banpo, Yixiang, Simao, Pu’er, Yunnan, China, ca. 1300 m (<named-content xmlns:xlink="http://www.w3.org/1999/xlink" content-type="dwc:verbatimCoordinates" xlink:type="simple"><named-content content-type="geo-json" specific-use="{&#34;type&#34;:&#34;Point&#34;,&#34;coordinates&#34;:[101.116667,22.733333]}" id="NCID0EIJBI" xlink:type="simple">22°44'N, 101°.07'E</named-content></named-content>), by net sweeping above herbs, 2.x.2012 (J.J. Gao) (<named-content xmlns:xlink="http://www.w3.org/1999/xlink" content-type="dwc:institutional_code" xlink:type="simple">KIZ</named-content>). <bold><italic>Paratypes</italic></bold>: China: 1♂ (#01584), same data as holotype; 5♂, 1♀ (#01139–1144), Zaotanghe, Baihualing, Baoshan, Yunnan, ca. 1540 m (<named-content xmlns:xlink="http://www.w3.org/1999/xlink" content-type="dwc:verbatimCoordinates" xlink:type="simple"><named-content content-type="geo-json" specific-use="{&#34;type&#34;:&#34;Point&#34;,&#34;coordinates&#34;:[98.783333,25.300000]}" id="NCID0EYJBI" xlink:type="simple">25°18'N, 98°47'E</named-content></named-content>), 4.viii.2012, <italic>ex</italic> small mushroom (J.J. Gao); 3♀, 3♂ (#01167–1169, #01172–1174), from decaying aroid (<italic><tp:taxon-name><tp:taxon-name-part taxon-name-part-type="genus" reg="Rhaphidophora">Rhaphidophora</tp:taxon-name-part><tp:taxon-name-part taxon-name-part-type="species" reg="decursiva">decursiva</tp:taxon-name-part></tp:taxon-name></italic>) infructescences collected from Baihualing, Baoshan, Yunnan, 23.ix.2012 (J.J. Gao, Z. Fu, and J.M. Chen) (<named-content xmlns:xlink="http://www.w3.org/1999/xlink" content-type="dwc:institutional_code" xlink:type="simple">KIZ</named-content>, <named-content xmlns:xlink="http://www.w3.org/1999/xlink" content-type="dwc:institutional_code" xlink:type="simple">SEHU</named-content>).</p></tp:treatment-sec><tp:treatment-sec sec-type="diagnosis" id="SECID0EUKBI"><title>Diagnosis.</title><p>This species is closely related to <italic><tp:taxon-name><tp:taxon-name-part taxon-name-part-type="genus" reg="Dettopsomyia">De.</tp:taxon-name-part><tp:taxon-name-part taxon-name-part-type="species" reg="serripenis">serripenis</tp:taxon-name-part></tp:taxon-name></italic> sp. nov., forming a highly supported (BP = 100) clade with it (Fig. <xref ref-type="fig" rid="F1">1</xref>). These two species are indistinguishable in CS-code from each other: <italic><tp:taxon-name><tp:taxon-name-part taxon-name-part-type="genus" reg="Dettopsomyia">De.</tp:taxon-name-part><tp:taxon-name-part taxon-name-part-type="species" reg="discontinua">discontinua</tp:taxon-name-part></tp:taxon-name></italic> sp. nov. (AbCD?FGHiJKLM) and <italic><tp:taxon-name><tp:taxon-name-part taxon-name-part-type="genus" reg="Dettopsomyia">De.</tp:taxon-name-part><tp:taxon-name-part taxon-name-part-type="species" reg="serripenis">serripenis</tp:taxon-name-part></tp:taxon-name></italic> sp. nov. (AbCD??GHiJK?M). However, they can be easily distinguished from each other by the following characters: 1) cercus caudoventrally strongly sclerotized and protruded ventrad like finger (Fig. <xref ref-type="fig" rid="F6">6F</xref>) in <italic><tp:taxon-name><tp:taxon-name-part taxon-name-part-type="genus" reg="Dettopsomyia">De.</tp:taxon-name-part><tp:taxon-name-part taxon-name-part-type="species" reg="discontinua">discontinua</tp:taxon-name-part></tp:taxon-name></italic> sp. nov. (abbreviated <italic>Dd</italic> here), but only pointed at caudoventral corner (Fig. <xref ref-type="fig" rid="F5">5F</xref>) in <italic><tp:taxon-name><tp:taxon-name-part taxon-name-part-type="genus" reg="Dettopsomyia">De.</tp:taxon-name-part><tp:taxon-name-part taxon-name-part-type="species" reg="serripenis">serripenis</tp:taxon-name-part></tp:taxon-name></italic> sp. nov. (abbreviated <italic>Ds</italic>); 2) surstylus with approximately 11 prensisetae on distal margin and nine or ten ones on medial portion of outer surface, arranged together nearly in circle (Fig. <xref ref-type="fig" rid="F6">6F, G</xref>) in <italic>Dd</italic>, but with 14 or 15 prensisetae arranged in V-shape (Fig. <xref ref-type="fig" rid="F5">5F, G</xref>) in <italic>Ds</italic>; and 3) marginal peg-like ovisensilla in row interrupted around subterminal, long, trichoid seta (Fig. <xref ref-type="fig" rid="F6">6J, K</xref>) in <italic>Dd</italic>, but in continuous row (Fig. <xref ref-type="fig" rid="F5">5J, K</xref>) in <italic>Ds</italic>.</p><fig id="F6" position="float" orientation="portrait"><object-id xmlns:xlink="http://www.w3.org/1999/xlink" content-type="doi" xlink:type="simple">10.3897/zookeys.1056.56996.figure6</object-id><object-id xmlns:xlink="http://www.w3.org/1999/xlink" content-type="arpha" xlink:type="simple">67BEBCB8-0F31-574C-B96E-7FC85D752F83</object-id><label>Figure 6.</label><caption><p><italic><tp:taxon-name><tp:taxon-name-part taxon-name-part-type="genus" reg="Dettopsomyia">Dettopsomyia</tp:taxon-name-part><tp:taxon-name-part taxon-name-part-type="species" reg="discontinua">discontinua</tp:taxon-name-part></tp:taxon-name></italic> Wang &amp; Gao, sp. nov. (<bold>A–I</bold> #01585, <bold>J–L</bold> paratype #01168) <bold>A</bold> left lateral habitus <bold>B</bold> head and thorax (dorsal view) <bold>C</bold> wing (right, dorsal view) <bold>D</bold> abdomen (lateral view) <bold>E</bold> abdomen (dorsal view) <bold>F</bold> periphallic organs (posterolateral view) <bold>G</bold> surstylus <bold>H</bold> phallic organs (ventral view) <bold>I</bold> phallic organs (dorsolateral view) <bold>J</bold> oviscapt (lateral view) <bold>K</bold> oviscapt (ventral view) <bold>L</bold> spermatheca. Scale bars: 1.0 mm (photograph) or 0.1 mm (line drawing).</p></caption><graphic xmlns:xlink="http://www.w3.org/1999/xlink" xlink:href="zookeys-1056-073-g006.jpg" position="float" orientation="portrait" xlink:type="simple" id="oo_579216.jpg"><uri content-type="original_file" xlink:type="simple">https://binary.pensoft.net/fig/579216</uri></graphic></fig></tp:treatment-sec><tp:treatment-sec sec-type="description" id="SECID0ENPBI"><title>Description.</title><p>(♂, ♀; not repeating characters common to <italic><tp:taxon-name><tp:taxon-name-part taxon-name-part-type="genus" reg="Dettopsomyia">De.</tp:taxon-name-part><tp:taxon-name-part taxon-name-part-type="species" reg="serripenis">serripenis</tp:taxon-name-part></tp:taxon-name></italic> sp. nov.). <bold><italic>Head</italic></bold> (Fig. <xref ref-type="fig" rid="F6">6A, B</xref>): Frons with black stripes. Gena yellow. Palpus grayish yellow.</p><p><bold><italic>Thorax</italic></bold> (Fig. <xref ref-type="fig" rid="F6">6A, B</xref>): Scutum, scutellum, and thoracic pleura with color patterns similar to those of <italic><tp:taxon-name><tp:taxon-name-part taxon-name-part-type="genus" reg="Dettopsomyia">De.</tp:taxon-name-part><tp:taxon-name-part taxon-name-part-type="species" reg="serripenis">serripenis</tp:taxon-name-part></tp:taxon-name></italic> sp. nov. Acrostichal setulae in two rows. Basal scutellar setae slightly converged.</p><p><bold><italic>Wing</italic></bold> (Fig. <xref ref-type="fig" rid="F6">6C</xref>): Wing maculated as in <italic><tp:taxon-name><tp:taxon-name-part taxon-name-part-type="genus" reg="Dettopsomyia">De.</tp:taxon-name-part><tp:taxon-name-part taxon-name-part-type="species" reg="serripenis">serripenis</tp:taxon-name-part></tp:taxon-name></italic> sp. nov.</p><p><bold><italic>Legs</italic></bold> (Fig. <xref ref-type="fig" rid="F6">6A</xref>) pale grayish yellow.</p><p><bold><italic>Abdomen</italic></bold> (Fig. <xref ref-type="fig" rid="F6">6D, E</xref>): Tergites blackish brown to black; II–V each laterally with a pale brown spot per side.</p><p><bold><italic>Male terminalia</italic></bold> (Fig. <xref ref-type="fig" rid="F6">6F–I</xref>): Epandrium pubescent on mediolateral portion only, with one seta per side on mediolateral portion; ventral lobe not differentiated; apodeme narrow, somewhat triangular. Surstylus somewhat quadrate, large plate, with one trichoid seta and 10–11 prensisetae in sinuated row on outer surface and 6–8 prensisetae decreasing in size downward on caudal margin. Cercus unpubescent, with approximately 33 setae. Hypandrium somewhat hemicircular; apodeme slightly wider than long. Aedeagus subapically with a pair of triangular lateral flaps; apodeme shorter than aedeagus.</p><p><bold><italic>Female terminalia</italic></bold> (Fig. <xref ref-type="fig" rid="F6">6J–L</xref>): Oviscapt with three trichoid lateral ovisensilla, 14–16 peg-like marginal ovisensilla and one subterminal, trichoid, long seta; distal portion approximately 1/3 of whole length, nearly flat on dorsal margin in lateral view.</p><p><bold><italic>Measurements</italic></bold>: BL = 1.50 mm in holotype (range in 5♂ paratypes: 1.42–1.67 mm; range in 4♀ paratypes: 1.57–1.75 mm); ThL = 0.52 (0.55–0.64; 0.55–0.68) mm; WL = 1.30 (1.26–1.37; 1.36–1.58) mm; WW = 0.66 (0.62–0.70; 0.63–0.80) mm.</p><p><bold><italic>Indices</italic></bold>: arb = 4 or 5/2 (range in 5♂, 4♀, or less if noted, paratypes: 4/2), FW/HW = 0.60 (0.57–0.61), ch/o = 0.38 (0.35–0.49), prorb = 0.72 (0.59–0.77), rcorb = 0.14 (0.16–0.21), vb = 0.32 (0.22–0.46), dcl = 0.74 (0.72–0.85), sctl = 0.98 (0.95–1.12), sterno = 0.73 (0.44–0.64), orbito = 0.19 (0.25–0.32), dcp = 0.65 (0.65–1.08), sctlp = 1.06 (0.95–1.14), C = 0.88 (0.90–0.96), 4c = 2.53 (2.11–2.34), 4v = 2.39 (1.93–2.30), 5× = 2.04 (1.63–2.09), ac = 3.18 (2.68–3.06), M = 0.93 (0.78–0.85), C3F = 0.58 (0.42–0.63).</p></tp:treatment-sec><tp:treatment-sec sec-type="distribution" id="SECID0ELTBI"><title>Distribution.</title><p>China (Yunnan).</p></tp:treatment-sec><tp:treatment-sec sec-type="etymology" id="SECID0EQTBI"><title>Etymology.</title><p>Referring to the interruptedly arranged marginal ovisensilla.</p></tp:treatment-sec><tp:treatment-sec><!--Section generated to contain objects referenced in tp:taxon-treatment.--><fig id="F1" position="float" orientation="portrait"><object-id xmlns:xlink="http://www.w3.org/1999/xlink" content-type="doi" xlink:type="simple">10.3897/zookeys.1056.56996.figure1</object-id><object-id xmlns:xlink="http://www.w3.org/1999/xlink" content-type="arpha" xlink:type="simple">9C3563ED-3351-53FF-BDB9-337A0ECE02DE</object-id><label>Figure 1.</label><caption><p>An un-rooted, neighbor-joining tree built with DNA barcodes (mitochondrial <italic>COI</italic> sequences) of six <italic><tp:taxon-name><tp:taxon-name-part taxon-name-part-type="genus" reg="Dettopsomyia">Dettopsomyia</tp:taxon-name-part></tp:taxon-name></italic> species. Label of each operational taxonomic unit (OTU) is given in the format of “voucher number (sex)”. Node confidences (i.e., bootstrap percentages from 1000 replicates) ≥ 50% are shown.</p></caption><graphic xmlns:xlink="http://www.w3.org/1999/xlink" xlink:href="zookeys-1056-073-g001.jpg" position="float" orientation="portrait" xlink:type="simple" id="oo_579211.jpg"><uri content-type="original_file" xlink:type="simple">https://binary.pensoft.net/fig/579211</uri></graphic></fig><fig id="F5" position="float" orientation="portrait"><object-id xmlns:xlink="http://www.w3.org/1999/xlink" content-type="doi" xlink:type="simple">10.3897/zookeys.1056.56996.figure5</object-id><object-id xmlns:xlink="http://www.w3.org/1999/xlink" content-type="arpha" xlink:type="simple">134A2BFF-37F5-57C7-89C2-0486D8EC09C4</object-id><label>Figure 5.</label><caption><p><italic><tp:taxon-name><tp:taxon-name-part taxon-name-part-type="genus" reg="Dettopsomyia">Dettopsomyia</tp:taxon-name-part><tp:taxon-name-part taxon-name-part-type="species" reg="serripenis">serripenis</tp:taxon-name-part></tp:taxon-name></italic> Wang &amp; Gao, sp. nov. (<bold>A–I</bold> #00152, <bold>J–L</bold> paratype #00156) <bold>A</bold> left lateral habitus <bold>B</bold> head and thorax (dorsal view) <bold>C</bold> wing (right, dorsal view) <bold>D</bold> abdomen (lateral view) <bold>E</bold> abdomen (dorsal view) <bold>F</bold> periphallic organs (posterolateral view) <bold>G</bold> surstylus <bold>H</bold> phallic organs (ventral view) <bold>I</bold> phallic organs (dorsolateral view) <bold>J</bold> oviscapt (lateral view) <bold>K</bold> oviscapt (ventral view) <bold>L</bold> spermatheca. Scale bars: 1.0 mm (photograph) or 0.1 mm (line drawing).</p></caption><graphic xmlns:xlink="http://www.w3.org/1999/xlink" xlink:href="zookeys-1056-073-g005.jpg" position="float" orientation="portrait" xlink:type="simple" id="oo_579215.jpg"><uri content-type="original_file" xlink:type="simple">https://binary.pensoft.net/fig/579215</uri></graphic></fig></tp:treatment-sec></tp:taxon-treatment>
