# Supplementary material for: The genus Dettopsomyia Lamb, 1914 (Diptera, Drosophilidae) from southern China
Source: Zookeys. 2021 Aug 19;1056:73–94. doi: 10.3897/zookeys.1056.56996 (PMC8390456; doi:10.3897/zookeys.1056.56996)
Supplement: XML Treatment for Dettopsomyia camelonota [file zookeys.1056.56996-treatment5.xml]

<!DOCTYPE tp:taxon-treatment
  PUBLIC "-//TaxonX//DTD Taxonomic Treatment Publishing DTD v0 20100105//EN" "tax-treatment-NSO.dtd">
<tp:taxon-treatment xmlns:tp="http://www.plazi.org/taxpub"><tp:treatment-meta><kwd-group><label>Taxon classification</label><kwd><named-content xmlns:xlink="http://www.w3.org/1999/xlink" content-type="kingdom">Animalia</named-content></kwd><kwd><named-content xmlns:xlink="http://www.w3.org/1999/xlink" content-type="order">Diptera</named-content></kwd><kwd><named-content xmlns:xlink="http://www.w3.org/1999/xlink" content-type="family">Drosophilidae</named-content></kwd></kwd-group><mixed-citation publication-type="journal"><person-group><name><surname>Wang</surname><given-names>Ya-Lian</given-names></name><name><surname>Li</surname><given-names>Qiao</given-names></name><name><surname>Toda</surname><given-names>Masanori J.</given-names></name><name><surname>Gao</surname><given-names>Jian-Jun</given-names></name></person-group><article-title>The genus <italic><tp:taxon-name><tp:taxon-name-part taxon-name-part-type="genus" reg="Dettopsomyia">Dettopsomyia</tp:taxon-name-part></tp:taxon-name></italic> Lamb, 1914 (<tp:taxon-name><tp:taxon-name-part taxon-name-part-type="order">Diptera</tp:taxon-name-part></tp:taxon-name>, <tp:taxon-name><tp:taxon-name-part taxon-name-part-type="family">Drosophilidae</tp:taxon-name-part></tp:taxon-name>) from southern China</article-title><source>Zookeys</source><day>19</day><month>8</month><year>2021</year><volume>1056</volume><fpage>73</fpage><lpage>94</lpage><pub-id pub-id-type="doi">10.3897/zookeys.1056.56996</pub-id></mixed-citation></tp:treatment-meta><tp:nomenclature><tp:taxon-name>
              <object-id xmlns:xlink="http://www.w3.org/1999/xlink" content-type="arpha" xlink:type="simple">28019CDA-45F9-5928-A638-FBFC2E7CFBCF</object-id>
              <tp:taxon-name-part taxon-name-part-type="genus" reg="Dettopsomyia">Dettopsomyia</tp:taxon-name-part>
              <tp:taxon-name-part taxon-name-part-type="species" reg="camelonota">camelonota</tp:taxon-name-part>
              <object-id xmlns:xlink="http://www.w3.org/1999/xlink" content-type="zoobank" xlink:type="simple">http://zoobank.org/7BCD32DA-ABD3-47B3-AAC9-5DF315757B63</object-id>
            </tp:taxon-name><tp:taxon-authority>Wang, Li &amp; Gao</tp:taxon-authority><tp:taxon-status xmlns:xlink="http://www.w3.org/1999/xlink" xlink:type="simple">sp. nov.</tp:taxon-status><xref ref-type="fig" rid="F7">Figure 7</xref></tp:nomenclature><tp:treatment-sec sec-type="material" id="SECID0ECVBI"><title>Material.</title><p><bold><italic>Holotype</italic></bold>: ♂ (#01607), Banpo, Yixiang, Simao, Pu’er, Yunnan, China, ca. 1300 m (<named-content xmlns:xlink="http://www.w3.org/1999/xlink" content-type="dwc:verbatimCoordinates" xlink:type="simple"><named-content content-type="geo-json" specific-use="{&#34;type&#34;:&#34;Point&#34;,&#34;coordinates&#34;:[101.120000,22.730000]}" id="NCID0EQVBI" xlink:type="simple">22.73°N, 101.12°E</named-content></named-content>), 25.x.2012 (J.J. Gao) (<named-content xmlns:xlink="http://www.w3.org/1999/xlink" content-type="dwc:institutional_code" xlink:type="simple">KIZ</named-content>). <bold><italic>Paratype</italic></bold>: China: 1♀ (#01608), same data as holotype (<named-content xmlns:xlink="http://www.w3.org/1999/xlink" content-type="dwc:institutional_code" xlink:type="simple">KIZ</named-content>).</p></tp:treatment-sec><tp:treatment-sec sec-type="diagnosis" id="SECID0ECWBI"><title>Diagnosis.</title><p>This species differs from all the remaining congeneric species in CS-code (ABCD?FGhiJK?m) (Table <xref ref-type="table" rid="T3">3</xref>) and having the following diagnostic characters: unique, distinctly humpbacked scutum in lateral view (Fig. <xref ref-type="fig" rid="F7">7A</xref>); aedeagus characterized by large, vault-like arch (Fig. <xref ref-type="fig" rid="F7">7H, I</xref>); and large, spoon-shaped paramere densely hirsute on inner surface (Fig. <xref ref-type="fig" rid="F7">7H, I</xref>). It resembles <italic><tp:taxon-name><tp:taxon-name-part taxon-name-part-type="genus" reg="Dettopsomyia">De.</tp:taxon-name-part><tp:taxon-name-part taxon-name-part-type="species" reg="formosa">formosa</tp:taxon-name-part></tp:taxon-name></italic>, <italic><tp:taxon-name><tp:taxon-name-part taxon-name-part-type="genus" reg="Dettopsomyia">De.</tp:taxon-name-part><tp:taxon-name-part taxon-name-part-type="species" reg="jacobsoni">jacobsoni</tp:taxon-name-part></tp:taxon-name></italic>, <italic><tp:taxon-name><tp:taxon-name-part taxon-name-part-type="genus" reg="Dettopsomyia">De.</tp:taxon-name-part><tp:taxon-name-part taxon-name-part-type="species" reg="serripenis">serripenis</tp:taxon-name-part></tp:taxon-name></italic> sp. nov., and <italic><tp:taxon-name><tp:taxon-name-part taxon-name-part-type="genus" reg="Dettopsomyia">De.</tp:taxon-name-part><tp:taxon-name-part taxon-name-part-type="species" reg="discontinua">discontinua</tp:taxon-name-part></tp:taxon-name></italic> sp. nov. in wing marking pattern, but can be distinguished from them by much more (approximately 24) pale spots (Fig. <xref ref-type="fig" rid="F7">7C</xref>).</p><fig id="F7" position="float" orientation="portrait"><object-id xmlns:xlink="http://www.w3.org/1999/xlink" content-type="doi" xlink:type="simple">10.3897/zookeys.1056.56996.figure7</object-id><object-id xmlns:xlink="http://www.w3.org/1999/xlink" content-type="arpha" xlink:type="simple">A6CED13D-7541-53D7-95EE-4EEB243D3D00</object-id><label>Figure 7.</label><caption><p><italic><tp:taxon-name><tp:taxon-name-part taxon-name-part-type="genus" reg="Dettopsomyia">Dettopsomyia</tp:taxon-name-part><tp:taxon-name-part taxon-name-part-type="species" reg="camelonota">camelonota</tp:taxon-name-part></tp:taxon-name></italic> Wang, Li &amp; Gao, sp. nov. (<bold>A–I</bold> #01607, <bold>J–L</bold> paratype #01608) <bold>A</bold> left lateral habitus <bold>B</bold> head and thorax (dorsal view) <bold>C</bold> wing (right, dorsal view) <bold>D</bold> abdomen (lateral view) <bold>E</bold> abdomen (dorsal view) <bold>F</bold> periphallic organs (posterolateral view) <bold>G</bold> surstylus <bold>H</bold> phallic organs (ventral view) <bold>I</bold> phallic organs (dorsolateral view) <bold>J</bold> oviscapt (lateral view) <bold>K</bold> oviscapt (ventral view) <bold>L</bold> spermatheca. Scale bars: 1.0 mm (photograph) or 0.1 mm (line drawing).</p></caption><graphic xmlns:xlink="http://www.w3.org/1999/xlink" xlink:href="zookeys-1056-073-g007.jpg" position="float" orientation="portrait" xlink:type="simple" id="oo_579217.jpg"><uri content-type="original_file" xlink:type="simple">https://binary.pensoft.net/fig/579217</uri></graphic></fig></tp:treatment-sec><tp:treatment-sec sec-type="description" id="SECID0E3ZBI"><title>Description.</title><p>(♂, ♀; not repeating characters common to <italic><tp:taxon-name><tp:taxon-name-part taxon-name-part-type="genus" reg="Dettopsomyia">De.</tp:taxon-name-part><tp:taxon-name-part taxon-name-part-type="species" reg="acutipenis">acutipenis</tp:taxon-name-part></tp:taxon-name></italic> sp. nov.). <bold><italic>Head</italic></bold> (Fig. <xref ref-type="fig" rid="F7">7A, B</xref>): Ocellar setae located just inside triangle made by ocelli. Frons with blackish brown stripes. Face grayish yellow to blackish brown; carina broad, dorsally strongly swollen and blackish brown, medially yellowish brown, ventrally nearly flat, black and with broad, pale yellow, traverse band. Clypeus blackish yellow. Gena pale yellow, ventrally black. Palpus gray, paddle-shaped in ventral view, with one prominent apical seta and several ventral ones. Antennal pedicel long triangular, black, laterally with yellowish patch; 1<sup>st</sup> flagellomere long, somewhat triangular, black, with pale patch on inner, dorsal margin; arista with brown dorsal and ventral branches nearly as long as whitish trunk.</p><p><bold><italic>Thorax</italic></bold> (Fig. <xref ref-type="fig" rid="F7">7A, B</xref>): Scutum, scutellum, and thoracic pleura grayish yellow. Scutum with blackish brown to black, longitudinal stripes interweaved with each other. Scutellum medially with blackish brown to black patch merged with lateral black spots covering bases of ipsilateral scutellar setae. Acrostichal setulae in two vestigial rows. Dorsocentral setae three pairs; anteriormost pair distinctly shorter and thinner, located slightly anterior to transverse suture and more widely separated from each other. Basal scutellar setae divergent.</p><p><bold><italic>Wing</italic></bold> (Fig. <xref ref-type="fig" rid="F7">7C</xref>): Veins brown. R<sub>2+3</sub> not waved medially, strongly curved to costa apically. R<sub>4+5</sub> and M<sub>1</sub> veins distally nearly parallel with each other.</p><p><bold><italic>Legs</italic></bold> (Fig. <xref ref-type="fig" rid="F7">7A</xref>) yellow to pale brown.</p><p><bold><italic>Abdomen</italic></bold> (Fig. <xref ref-type="fig" rid="F7">7D, E</xref>): Tergites blackish brown.</p><p><bold><italic>Male terminalia</italic></bold> (Fig. <xref ref-type="fig" rid="F7">7F–I</xref>): Epandrium nearly completely smooth, with two setae per side on ventral portion; ventral lobe very small; somewhat triangular apodeme present on anteromedial margin. Surstylus with a row of approximately six prensisetae on distal margin, approximately four thick, short setae on submedial to ventral portion of outer surface and a few trichoid setae around caudoventral corner. Cercus broadly fused to epandrium, large, somewhat fan-shaped, caudoventrally not pointed, nearly smooth, with approximately 25 short setae. Hypandrium broad, anteriorly rounded, with triangular apodeme. Aedeagus bilobed; apodeme approximately 1/2 as long as aedeagus.</p><p><bold><italic>Female terminalia</italic></bold> (Fig. <xref ref-type="fig" rid="F7">7J–L</xref>): Oviscapt with three lateral trichoid and 12 or 13 marginal, apically somewhat blunt peg-like ovisensilla. Spermathecal capsule spherical, strongly constricted near base; introvert ca. 3/5 height of outer capsule.</p><p><bold><italic>Measurements</italic></bold>: BL = 1.54 mm in holotype (1♀ paratype: 1.70 mm); ThL = 0.57 (0.65) mm; WL = 1.42 (1.53) mm; WW = 0.72 (0.72) mm.</p><p><bold><italic>Indices</italic></bold>: arb = 4/2 (1♀: 4/2), FW/HW = 0.65 (0.64), ch/o = 0.41 (0.48), prorb = 0.71 (n/a), rcorb = 0.18 (0.15), vb = 0.34 (0.29), dc<sub>1</sub>l = 0.36 (0.28), dc<sub>2</sub>l = n/a (0.72), sctl = 0.94 (0.95), sterno = n/a (0.80), orbito = 0.18 (0.21), dc<sub>1</sub>p = 0.39 (0.32), dc<sub>2</sub>p = 0.67 (0.62), sctlp = 1.14 (1.00), C = 0.94 (0.90), 4c = 2.75 (2.60), 4v = 3.00 (2.73), 5× = 1.85 (1.63), ac = 4.21 (4.17), M = 1.04 (0.87), C3F = 0.34 (0.50).</p></tp:treatment-sec><tp:treatment-sec sec-type="distribution" id="SECID0EU4BI"><title>Distribution.</title><p>China (Yunnan).</p></tp:treatment-sec><tp:treatment-sec sec-type="etymology" id="SECID0EZ4BI"><title>Etymology.</title><p>A combination of the Greek words <italic>camelos</italic> and <italic>notos</italic>, referring to the humped, camel-like notum.</p></tp:treatment-sec><tp:treatment-sec><!--Section generated to contain objects referenced in tp:taxon-treatment.--><table-wrap id="T3" position="float" orientation="portrait"><label>Table 3.</label><caption><p>A character-state matrix of <xref ref-type="bibr" rid="B15">Okada’s (1982)</xref> 13 characters for all <italic><tp:taxon-name><tp:taxon-name-part taxon-name-part-type="genus" reg="Dettopsomyia">Dettopsomyia</tp:taxon-name-part></tp:taxon-name></italic> species.</p></caption><table id="TID0ECAAI" rules="all"><tbody><tr><td rowspan="2" colspan="1">
                  <bold>Species</bold>
                </td><td rowspan="1" colspan="13">
                  <bold>Characters</bold>
                </td><td rowspan="2" colspan="1"><bold>Reference</bold>*</td></tr><tr><td rowspan="1" colspan="1">
                  <bold>1</bold>
                </td><td rowspan="1" colspan="1">
                  <bold>2</bold>
                </td><td rowspan="1" colspan="1">
                  <bold>3</bold>
                </td><td rowspan="1" colspan="1">
                  <bold>4</bold>
                </td><td rowspan="1" colspan="1">
                  <bold>5</bold>
                </td><td rowspan="1" colspan="1">
                  <bold>6</bold>
                </td><td rowspan="1" colspan="1">
                  <bold>7</bold>
                </td><td rowspan="1" colspan="1">
                  <bold>8</bold>
                </td><td rowspan="1" colspan="1">
                  <bold>9</bold>
                </td><td rowspan="1" colspan="1">
                  <bold>10</bold>
                </td><td rowspan="1" colspan="1">
                  <bold>11</bold>
                </td><td rowspan="1" colspan="1">
                  <bold>12</bold>
                </td><td rowspan="1" colspan="1">
                  <bold>13</bold>
                </td></tr><tr><td rowspan="1" colspan="1"><italic><tp:taxon-name><tp:taxon-name-part taxon-name-part-type="genus" reg="Dettopsomyia">De.</tp:taxon-name-part><tp:taxon-name-part taxon-name-part-type="species" reg="formosa">formosa</tp:taxon-name-part></tp:taxon-name></italic> Lamb, 1914</td><td rowspan="1" colspan="1">A</td><td rowspan="1" colspan="1">B</td><td rowspan="1" colspan="1">C</td><td rowspan="1" colspan="1">D</td><td rowspan="1" colspan="1">E</td><td rowspan="1" colspan="1">F</td><td rowspan="1" colspan="1">G</td><td rowspan="1" colspan="1">H</td><td rowspan="1" colspan="1">i</td><td rowspan="1" colspan="1">J</td><td rowspan="1" colspan="1">K</td><td rowspan="1" colspan="1">l</td><td rowspan="1" colspan="1">M</td><td rowspan="1" colspan="1">1)</td></tr><tr><td rowspan="1" colspan="1"><italic><tp:taxon-name><tp:taxon-name-part taxon-name-part-type="genus" reg="Dettopsomyia">De.</tp:taxon-name-part><tp:taxon-name-part taxon-name-part-type="species" reg="jacobsoni">jacobsoni</tp:taxon-name-part></tp:taxon-name></italic> Duda, 1926</td><td rowspan="1" colspan="1">A</td><td rowspan="1" colspan="1">B</td><td rowspan="1" colspan="1">C</td><td rowspan="1" colspan="1">D</td><td rowspan="1" colspan="1">E</td><td rowspan="1" colspan="1">F</td><td rowspan="1" colspan="1">G</td><td rowspan="1" colspan="1">H</td><td rowspan="1" colspan="1">I</td><td rowspan="1" colspan="1">J</td><td rowspan="1" colspan="1">K</td><td rowspan="1" colspan="1">L</td><td rowspan="1" colspan="1">M</td><td rowspan="1" colspan="1">1)</td></tr><tr><td rowspan="1" colspan="1"><italic><tp:taxon-name><tp:taxon-name-part taxon-name-part-type="genus" reg="Dettopsomyia">De.</tp:taxon-name-part><tp:taxon-name-part taxon-name-part-type="species" reg="preciosa">preciosa</tp:taxon-name-part></tp:taxon-name></italic> (de Meijere, 1911)</td><td rowspan="1" colspan="1">A</td><td rowspan="1" colspan="1">B</td><td rowspan="1" colspan="1">C</td><td rowspan="1" colspan="1">D</td><td rowspan="1" colspan="1">e</td><td rowspan="1" colspan="1">f</td><td rowspan="1" colspan="1">G</td><td rowspan="1" colspan="1">H</td><td rowspan="1" colspan="1">I</td><td rowspan="1" colspan="1">J</td><td rowspan="1" colspan="1">K<sup>†</sup></td><td rowspan="1" colspan="1">L</td><td rowspan="1" colspan="1">m</td><td rowspan="1" colspan="1">1)</td></tr><tr><td rowspan="1" colspan="1"><italic><tp:taxon-name><tp:taxon-name-part taxon-name-part-type="genus" reg="Dettopsomyia">De.</tp:taxon-name-part><tp:taxon-name-part taxon-name-part-type="species" reg="fruhstorferi">fruhstorferi</tp:taxon-name-part></tp:taxon-name></italic> (Duda, 1924)</td><td rowspan="1" colspan="1">–</td><td rowspan="1" colspan="1">–</td><td rowspan="1" colspan="1">–</td><td rowspan="1" colspan="1">–</td><td rowspan="1" colspan="1">–</td><td rowspan="1" colspan="1">f</td><td rowspan="1" colspan="1">G</td><td rowspan="1" colspan="1">–</td><td rowspan="1" colspan="1">i</td><td rowspan="1" colspan="1">J</td><td rowspan="1" colspan="1">k</td><td rowspan="1" colspan="1">–</td><td rowspan="1" colspan="1">–</td><td rowspan="1" colspan="1">1)</td></tr><tr><td rowspan="1" colspan="1"><italic><tp:taxon-name><tp:taxon-name-part taxon-name-part-type="genus" reg="Dettopsomyia">De.</tp:taxon-name-part><tp:taxon-name-part taxon-name-part-type="species" reg="pictipes">pictipes</tp:taxon-name-part></tp:taxon-name></italic> (de Meijere, 1911)</td><td rowspan="1" colspan="1">A</td><td rowspan="1" colspan="1">B</td><td rowspan="1" colspan="1">C</td><td rowspan="1" colspan="1">D</td><td rowspan="1" colspan="1">e</td><td rowspan="1" colspan="1">f</td><td rowspan="1" colspan="1">G</td><td rowspan="1" colspan="1">H</td><td rowspan="1" colspan="1">I</td><td rowspan="1" colspan="1">J</td><td rowspan="1" colspan="1">k</td><td rowspan="1" colspan="1">L</td><td rowspan="1" colspan="1">m</td><td rowspan="1" colspan="1">1)</td></tr><tr><td rowspan="1" colspan="1"><italic><tp:taxon-name><tp:taxon-name-part taxon-name-part-type="genus" reg="Dettopsomyia">De.</tp:taxon-name-part><tp:taxon-name-part taxon-name-part-type="species" reg="repletoides">repletoides</tp:taxon-name-part></tp:taxon-name></italic> (Carson &amp; Okada, 1980)</td><td rowspan="1" colspan="1">a</td><td rowspan="1" colspan="1">b</td><td rowspan="1" colspan="1">c</td><td rowspan="1" colspan="1">d</td><td rowspan="1" colspan="1">E</td><td rowspan="1" colspan="1">f</td><td rowspan="1" colspan="1">G</td><td rowspan="1" colspan="1">H</td><td rowspan="1" colspan="1">i</td><td rowspan="1" colspan="1">J</td><td rowspan="1" colspan="1">k</td><td rowspan="1" colspan="1">L</td><td rowspan="1" colspan="1">m</td><td rowspan="1" colspan="1">1)</td></tr><tr><td rowspan="1" colspan="1"><italic><tp:taxon-name><tp:taxon-name-part taxon-name-part-type="genus" reg="Dettopsomyia">De.</tp:taxon-name-part><tp:taxon-name-part taxon-name-part-type="species" reg="alba">alba</tp:taxon-name-part></tp:taxon-name></italic> Carson &amp; Okada, 1982</td><td rowspan="1" colspan="1">a</td><td rowspan="1" colspan="1">b</td><td rowspan="1" colspan="1">c</td><td rowspan="1" colspan="1">d</td><td rowspan="1" colspan="1">E</td><td rowspan="1" colspan="1">f</td><td rowspan="1" colspan="1">G</td><td rowspan="1" colspan="1">H</td><td rowspan="1" colspan="1">i</td><td rowspan="1" colspan="1">j</td><td rowspan="1" colspan="1">k</td><td rowspan="1" colspan="1">L</td><td rowspan="1" colspan="1">m</td><td rowspan="1" colspan="1">1)</td></tr><tr><td rowspan="1" colspan="1"><italic><tp:taxon-name><tp:taxon-name-part taxon-name-part-type="genus" reg="Dettopsomyia">De.</tp:taxon-name-part><tp:taxon-name-part taxon-name-part-type="species" reg="acrostichalis">acrostichalis</tp:taxon-name-part></tp:taxon-name></italic> Duda, 1926</td><td rowspan="1" colspan="1">–</td><td rowspan="1" colspan="1">–</td><td rowspan="1" colspan="1">–</td><td rowspan="1" colspan="1">–</td><td rowspan="1" colspan="1">–</td><td rowspan="1" colspan="1">–</td><td rowspan="1" colspan="1">G</td><td rowspan="1" colspan="1">h</td><td rowspan="1" colspan="1">I</td><td rowspan="1" colspan="1">–</td><td rowspan="1" colspan="1">k</td><td rowspan="1" colspan="1">–</td><td rowspan="1" colspan="1">–</td><td rowspan="1" colspan="1">1)</td></tr><tr><td rowspan="1" colspan="1"><italic><tp:taxon-name><tp:taxon-name-part taxon-name-part-type="genus" reg="Dettopsomyia">De.</tp:taxon-name-part><tp:taxon-name-part taxon-name-part-type="species" reg="nigrovittata">nigrovittata</tp:taxon-name-part></tp:taxon-name></italic> (Malloch, 1924)</td><td rowspan="1" colspan="1">a</td><td rowspan="1" colspan="1">b</td><td rowspan="1" colspan="1">c</td><td rowspan="1" colspan="1">d</td><td rowspan="1" colspan="1">E</td><td rowspan="1" colspan="1">F</td><td rowspan="1" colspan="1">G</td><td rowspan="1" colspan="1">h</td><td rowspan="1" colspan="1">i</td><td rowspan="1" colspan="1">J</td><td rowspan="1" colspan="1">k</td><td rowspan="1" colspan="1">l</td><td rowspan="1" colspan="1">M</td><td rowspan="1" colspan="1">1)</td></tr><tr><td rowspan="1" colspan="1"><italic><tp:taxon-name><tp:taxon-name-part taxon-name-part-type="genus" reg="Dettopsomyia">De.</tp:taxon-name-part><tp:taxon-name-part taxon-name-part-type="species" reg="philippina">philippina</tp:taxon-name-part></tp:taxon-name></italic> Takada, 1976</td><td rowspan="1" colspan="1">a</td><td rowspan="1" colspan="1">b</td><td rowspan="1" colspan="1">C</td><td rowspan="1" colspan="1">d</td><td rowspan="1" colspan="1">E</td><td rowspan="1" colspan="1">f</td><td rowspan="1" colspan="1">g</td><td rowspan="1" colspan="1">h</td><td rowspan="1" colspan="1">i</td><td rowspan="1" colspan="1">J</td><td rowspan="1" colspan="1">k</td><td rowspan="1" colspan="1">l</td><td rowspan="1" colspan="1">m</td><td rowspan="1" colspan="1">1)</td></tr><tr><td rowspan="1" colspan="1"><italic><tp:taxon-name><tp:taxon-name-part taxon-name-part-type="genus" reg="Dettopsomyia">De.</tp:taxon-name-part><tp:taxon-name-part taxon-name-part-type="species" reg="equscauda">equscauda</tp:taxon-name-part></tp:taxon-name></italic> Takada &amp; Momma, 1975</td><td rowspan="1" colspan="1">A</td><td rowspan="1" colspan="1">b</td><td rowspan="1" colspan="1">c</td><td rowspan="1" colspan="1">d</td><td rowspan="1" colspan="1">e</td><td rowspan="1" colspan="1">f</td><td rowspan="1" colspan="1">G</td><td rowspan="1" colspan="1">H</td><td rowspan="1" colspan="1">i</td><td rowspan="1" colspan="1">J</td><td rowspan="1" colspan="1">k</td><td rowspan="1" colspan="1">L</td><td rowspan="1" colspan="1">m</td><td rowspan="1" colspan="1">1)</td></tr><tr><td rowspan="1" colspan="1"><italic><tp:taxon-name><tp:taxon-name-part taxon-name-part-type="genus" reg="Dettopsomyia">De.</tp:taxon-name-part><tp:taxon-name-part taxon-name-part-type="species" reg="bombax">bombax</tp:taxon-name-part></tp:taxon-name></italic> (Burla, 1954)</td><td rowspan="1" colspan="1">–</td><td rowspan="1" colspan="1">–</td><td rowspan="1" colspan="1">C</td><td rowspan="1" colspan="1">D</td><td rowspan="1" colspan="1">E</td><td rowspan="1" colspan="1">f</td><td rowspan="1" colspan="1">G</td><td rowspan="1" colspan="1">h</td><td rowspan="1" colspan="1">i</td><td rowspan="1" colspan="1">j</td><td rowspan="1" colspan="1">k</td><td rowspan="1" colspan="1">l</td><td rowspan="1" colspan="1">m</td><td rowspan="1" colspan="1">1)</td></tr><tr><td rowspan="1" colspan="1"><italic><tp:taxon-name><tp:taxon-name-part taxon-name-part-type="genus" reg="Dettopsomyia">De.</tp:taxon-name-part><tp:taxon-name-part taxon-name-part-type="species" reg="woodruffi">woodruffi</tp:taxon-name-part></tp:taxon-name></italic> Takada, 1990</td><td rowspan="1" colspan="1">A</td><td rowspan="1" colspan="1">b</td><td rowspan="1" colspan="1">–</td><td rowspan="1" colspan="1">D</td><td rowspan="1" colspan="1">E</td><td rowspan="1" colspan="1">–</td><td rowspan="1" colspan="1">G</td><td rowspan="1" colspan="1">h</td><td rowspan="1" colspan="1">i</td><td rowspan="1" colspan="1">J</td><td rowspan="1" colspan="1">k</td><td rowspan="1" colspan="1">l</td><td rowspan="1" colspan="1">M</td><td rowspan="1" colspan="1">2)</td></tr><tr><td rowspan="1" colspan="1"><italic><tp:taxon-name><tp:taxon-name-part taxon-name-part-type="genus" reg="Dettopsomyia">De.</tp:taxon-name-part><tp:taxon-name-part taxon-name-part-type="species" reg="acutipenis">acutipenis</tp:taxon-name-part></tp:taxon-name></italic> sp. nov.</td><td rowspan="1" colspan="1">A</td><td rowspan="1" colspan="1">b</td><td rowspan="1" colspan="1">?</td><td rowspan="1" colspan="1">?</td><td rowspan="1" colspan="1">e</td><td rowspan="1" colspan="1">f</td><td rowspan="1" colspan="1">G</td><td rowspan="1" colspan="1">H</td><td rowspan="1" colspan="1">i</td><td rowspan="1" colspan="1">J</td><td rowspan="1" colspan="1">k</td><td rowspan="1" colspan="1">l</td><td rowspan="1" colspan="1">M</td><td rowspan="1" colspan="1">3)</td></tr><tr><td rowspan="1" colspan="1"><italic><tp:taxon-name><tp:taxon-name-part taxon-name-part-type="genus" reg="Dettopsomyia">De.</tp:taxon-name-part><tp:taxon-name-part taxon-name-part-type="species" reg="serripenis">serripenis</tp:taxon-name-part></tp:taxon-name></italic> sp. nov.</td><td rowspan="1" colspan="1">A</td><td rowspan="1" colspan="1">b</td><td rowspan="1" colspan="1">C</td><td rowspan="1" colspan="1">D</td><td rowspan="1" colspan="1">?</td><td rowspan="1" colspan="1">?</td><td rowspan="1" colspan="1">G</td><td rowspan="1" colspan="1">H</td><td rowspan="1" colspan="1">i</td><td rowspan="1" colspan="1">J</td><td rowspan="1" colspan="1">K</td><td rowspan="1" colspan="1">?</td><td rowspan="1" colspan="1">M</td><td rowspan="1" colspan="1">3)</td></tr><tr><td rowspan="1" colspan="1"><italic><tp:taxon-name><tp:taxon-name-part taxon-name-part-type="genus" reg="Dettopsomyia">De.</tp:taxon-name-part><tp:taxon-name-part taxon-name-part-type="species" reg="discontinua">discontinua</tp:taxon-name-part></tp:taxon-name></italic> sp. nov.</td><td rowspan="1" colspan="1">A</td><td rowspan="1" colspan="1">b</td><td rowspan="1" colspan="1">C</td><td rowspan="1" colspan="1">D</td><td rowspan="1" colspan="1">?</td><td rowspan="1" colspan="1">F</td><td rowspan="1" colspan="1">G</td><td rowspan="1" colspan="1">H</td><td rowspan="1" colspan="1">i</td><td rowspan="1" colspan="1">J</td><td rowspan="1" colspan="1">K</td><td rowspan="1" colspan="1">L</td><td rowspan="1" colspan="1">M</td><td rowspan="1" colspan="1">3)</td></tr><tr><td rowspan="1" colspan="1"><italic><tp:taxon-name><tp:taxon-name-part taxon-name-part-type="genus" reg="Dettopsomyia">De.</tp:taxon-name-part><tp:taxon-name-part taxon-name-part-type="species" reg="camelonota">camelonota</tp:taxon-name-part></tp:taxon-name></italic> sp. nov.</td><td rowspan="1" colspan="1">A</td><td rowspan="1" colspan="1">B</td><td rowspan="1" colspan="1">C</td><td rowspan="1" colspan="1">D</td><td rowspan="1" colspan="1">?</td><td rowspan="1" colspan="1">F</td><td rowspan="1" colspan="1">G</td><td rowspan="1" colspan="1">h</td><td rowspan="1" colspan="1">i</td><td rowspan="1" colspan="1">J</td><td rowspan="1" colspan="1">K</td><td rowspan="1" colspan="1">?</td><td rowspan="1" colspan="1">m</td><td rowspan="1" colspan="1">3)</td></tr><tr><td rowspan="1" colspan="1"><italic><tp:taxon-name><tp:taxon-name-part taxon-name-part-type="genus" reg="Dettopsomyia">De.</tp:taxon-name-part><tp:taxon-name-part taxon-name-part-type="species" reg="paranigrovittata">paranigrovittata</tp:taxon-name-part></tp:taxon-name></italic> sp. nov.</td><td rowspan="1" colspan="1">a</td><td rowspan="1" colspan="1">b</td><td rowspan="1" colspan="1">c</td><td rowspan="1" colspan="1">D</td><td rowspan="1" colspan="1">?</td><td rowspan="1" colspan="1">f</td><td rowspan="1" colspan="1">g</td><td rowspan="1" colspan="1">h</td><td rowspan="1" colspan="1">i</td><td rowspan="1" colspan="1">J</td><td rowspan="1" colspan="1">k</td><td rowspan="1" colspan="1">l</td><td rowspan="1" colspan="1">M</td><td rowspan="1" colspan="1">3)</td></tr></tbody></table><table-wrap-foot><fn><p>The symbols “-” and “?” in the table indicate missing data and ambiguous state, respectively. * Reference: 1) <xref ref-type="bibr" rid="B15">Okada (1982)</xref>, 2) <xref ref-type="bibr" rid="B19">Takada et al. (1990)</xref>, and 3) the present study. <sup>†</sup> Revised according to <xref ref-type="bibr" rid="B4">de Meijere (1911</xref>: fig. 49).</p></fn></table-wrap-foot></table-wrap></tp:treatment-sec><ref-list><ref id="B15"><mixed-citation xmlns:xlink="http://www.w3.org/1999/xlink" xlink:type="simple"><person-group><name name-style="western"><surname>Okada</surname><given-names>T</given-names></name></person-group> (<year>1982</year>) <article-title>A revision of the genera <italic><tp:taxon-name><tp:taxon-name-part taxon-name-part-type="genus">Dettopsomyia</tp:taxon-name-part></tp:taxon-name></italic> Lamb and <italic><tp:taxon-name><tp:taxon-name-part taxon-name-part-type="genus">Styloptera</tp:taxon-name-part></tp:taxon-name></italic> Duda (<tp:taxon-name><tp:taxon-name-part taxon-name-part-type="order">Diptera</tp:taxon-name-part></tp:taxon-name>, <tp:taxon-name><tp:taxon-name-part taxon-name-part-type="family">Drosophilidae</tp:taxon-name-part></tp:taxon-name>).</article-title><source>Kontyû</source><volume>50</volume>: <fpage>270</fpage>–<lpage>282</lpage>. <ext-link xlink:type="simple" ext-link-type="uri" xlink:href="https://dl.ndl.go.jp/info:ndljp/pid/10652715">https://dl.ndl.go.jp/info:ndljp/pid/10652715</ext-link></mixed-citation></ref><ref id="B19"><mixed-citation xmlns:xlink="http://www.w3.org/1999/xlink" xlink:type="simple"><person-group><name name-style="western"><surname>Takada</surname><given-names>H</given-names></name><name name-style="western"><surname>Woodruff</surname><given-names>RC</given-names></name><name name-style="western"><surname>Thompson</surname><given-names>Jr JN</given-names></name></person-group> (<year>1990</year>) <article-title>Collection of <tp:taxon-name><tp:taxon-name-part taxon-name-part-type="family">Drosophilidae</tp:taxon-name-part></tp:taxon-name> (<tp:taxon-name><tp:taxon-name-part taxon-name-part-type="order">Diptera</tp:taxon-name-part></tp:taxon-name>) in Kenya, with description of a new species of <italic><tp:taxon-name><tp:taxon-name-part taxon-name-part-type="genus">Dettopsomyia</tp:taxon-name-part></tp:taxon-name></italic>.</article-title><source>Entomological News</source><volume>101</volume>: <fpage>246</fpage>–<lpage>255</lpage>. <ext-link xlink:type="simple" ext-link-type="uri" xlink:href="https://www.biodiversitylibrary.org/part/40615">https://www.biodiversitylibrary.org/part/40615</ext-link></mixed-citation></ref><ref id="B4"><mixed-citation xmlns:xlink="http://www.w3.org/1999/xlink" xlink:type="simple"><person-group><name name-style="western"><surname>de Meijere</surname><given-names>JCH</given-names></name></person-group> (<year>1911</year>) <article-title>Studien über südostasiatische Dipteren. VI.</article-title><source>Tijdschrift voor Entomologie</source><volume>54</volume>: <fpage>258</fpage>–<lpage>432</lpage>. [pls. 18–22.]</mixed-citation></ref></ref-list></tp:taxon-treatment>
