# Supplementary material for: The genus Dettopsomyia Lamb, 1914 (Diptera, Drosophilidae) from southern China
Source: Zookeys. 2021 Aug 19;1056:73–94. doi: 10.3897/zookeys.1056.56996 (PMC8390456; doi:10.3897/zookeys.1056.56996)
Supplement: XML Treatment for Dettopsomyia paranigrovittata [file zookeys.1056.56996-treatment6.xml]

<!DOCTYPE tp:taxon-treatment
  PUBLIC "-//TaxonX//DTD Taxonomic Treatment Publishing DTD v0 20100105//EN" "tax-treatment-NSO.dtd">
<tp:taxon-treatment xmlns:tp="http://www.plazi.org/taxpub"><tp:treatment-meta><kwd-group><label>Taxon classification</label><kwd><named-content xmlns:xlink="http://www.w3.org/1999/xlink" content-type="kingdom">Animalia</named-content></kwd><kwd><named-content xmlns:xlink="http://www.w3.org/1999/xlink" content-type="order">Diptera</named-content></kwd><kwd><named-content xmlns:xlink="http://www.w3.org/1999/xlink" content-type="family">Drosophilidae</named-content></kwd></kwd-group><mixed-citation publication-type="journal"><person-group><name><surname>Wang</surname><given-names>Ya-Lian</given-names></name><name><surname>Li</surname><given-names>Qiao</given-names></name><name><surname>Toda</surname><given-names>Masanori J.</given-names></name><name><surname>Gao</surname><given-names>Jian-Jun</given-names></name></person-group><article-title>The genus <italic><tp:taxon-name><tp:taxon-name-part taxon-name-part-type="genus" reg="Dettopsomyia">Dettopsomyia</tp:taxon-name-part></tp:taxon-name></italic> Lamb, 1914 (<tp:taxon-name><tp:taxon-name-part taxon-name-part-type="order">Diptera</tp:taxon-name-part></tp:taxon-name>, <tp:taxon-name><tp:taxon-name-part taxon-name-part-type="family">Drosophilidae</tp:taxon-name-part></tp:taxon-name>) from southern China</article-title><source>Zookeys</source><day>19</day><month>8</month><year>2021</year><volume>1056</volume><fpage>73</fpage><lpage>94</lpage><pub-id pub-id-type="doi">10.3897/zookeys.1056.56996</pub-id></mixed-citation></tp:treatment-meta><tp:nomenclature><tp:taxon-name>
              <object-id xmlns:xlink="http://www.w3.org/1999/xlink" content-type="arpha" xlink:type="simple">3DAC2539-113B-530D-8AB3-9DF7C8543743</object-id>
              <tp:taxon-name-part taxon-name-part-type="genus" reg="Dettopsomyia">Dettopsomyia</tp:taxon-name-part>
              <tp:taxon-name-part taxon-name-part-type="species" reg="paranigrovittata">paranigrovittata</tp:taxon-name-part>
              <object-id xmlns:xlink="http://www.w3.org/1999/xlink" content-type="zoobank" xlink:type="simple">http://zoobank.org/B1789016-279E-4E0A-8817-FE2D1F394558</object-id>
            </tp:taxon-name><tp:taxon-authority>Wang, Li &amp; Gao</tp:taxon-authority><tp:taxon-status xmlns:xlink="http://www.w3.org/1999/xlink" xlink:type="simple">sp. nov.</tp:taxon-status><xref ref-type="fig" rid="F8">Figure 8</xref></tp:nomenclature><tp:treatment-sec sec-type="material" id="SECID0EQ6BI"><title>Materials.</title><p><bold><italic>Holotype</italic></bold>: ♂ (#01145), <italic>ex.</italic> inflorescence of <italic><tp:taxon-name><tp:taxon-name-part taxon-name-part-type="genus" reg="Rhaphidophora">Rh.</tp:taxon-name-part><tp:taxon-name-part taxon-name-part-type="species" reg="decursiva">decursiva</tp:taxon-name-part></tp:taxon-name></italic>, Laomengzhai, Baihualing, Baoshan, Yunnan, China, ca. 1500 m (<named-content xmlns:xlink="http://www.w3.org/1999/xlink" content-type="dwc:verbatimCoordinates" xlink:type="simple"><named-content content-type="geo-json" specific-use="{&#34;type&#34;:&#34;Point&#34;,&#34;coordinates&#34;:[98.800000,25.283333]}" id="NCID0ELACI" xlink:type="simple">25°17'N, 98°48'E</named-content></named-content>), 3.viii.2012 (J.J. Gao) (<named-content xmlns:xlink="http://www.w3.org/1999/xlink" content-type="dwc:institutional_code" xlink:type="simple">KIZ</named-content>). <bold><italic>Paratype</italic></bold>: China: 1♂ (#01579), emerged (together with many adults of <italic><tp:taxon-name><tp:taxon-name-part taxon-name-part-type="genus" reg="Dettopsomyia">De.</tp:taxon-name-part><tp:taxon-name-part taxon-name-part-type="species" reg="nigrovittata">nigrovittata</tp:taxon-name-part></tp:taxon-name></italic>) from decaying spathes of <italic><tp:taxon-name><tp:taxon-name-part taxon-name-part-type="genus" reg="Rhaphidophora">Rh.</tp:taxon-name-part><tp:taxon-name-part taxon-name-part-type="species" reg="decursiva">decursiva</tp:taxon-name-part></tp:taxon-name></italic> collected from Laomengzhai, Baihualing, Baoshan, Yunnan (same as holotype) and cultured in laboratory, 23.ix.2012 (J.J. Gao, Z. Fu, J.M. Chen) (<named-content xmlns:xlink="http://www.w3.org/1999/xlink" content-type="dwc:institutional_code" xlink:type="simple">KIZ</named-content>).</p></tp:treatment-sec><tp:treatment-sec sec-type="diagnosis" id="SECID0ETBCI"><title>Diagnosis.</title><p>This species closely resembles <italic><tp:taxon-name><tp:taxon-name-part taxon-name-part-type="genus" reg="Dettopsomyia">De.</tp:taxon-name-part><tp:taxon-name-part taxon-name-part-type="species" reg="nigrovittata">nigrovittata</tp:taxon-name-part></tp:taxon-name></italic> in the external morphology and male terminalia, but can be distinguished from it by the surstylus chaetotaxy: in <italic><tp:taxon-name><tp:taxon-name-part taxon-name-part-type="genus" reg="Dettopsomyia">De.</tp:taxon-name-part><tp:taxon-name-part taxon-name-part-type="species" reg="paranigrovittata">paranigrovittata</tp:taxon-name-part></tp:taxon-name></italic> sp. nov., approximately 23 subequal, peg-like prensisetae arranged roughly in five sets on medial to distal portion of outer surface and two upward-curved, trichoid setae on subventral portion of inner surface (Fig. <xref ref-type="fig" rid="F8">8F, G</xref>); but in <italic><tp:taxon-name><tp:taxon-name-part taxon-name-part-type="genus" reg="Dettopsomyia">De.</tp:taxon-name-part><tp:taxon-name-part taxon-name-part-type="species" reg="nigrovittata">nigrovittata</tp:taxon-name-part></tp:taxon-name></italic>, approximately 25 more or less heteromorphic setae arranged in three rows on upper half of outer surface and two larger setae at lower tip (<xref ref-type="bibr" rid="B14">Okada 1956</xref>: fig. 31C, as <italic><tp:taxon-name><tp:taxon-name-part taxon-name-part-type="genus" reg="Dettopsomyia">De.</tp:taxon-name-part><tp:taxon-name-part taxon-name-part-type="species" reg="argentifrons">argentifrons</tp:taxon-name-part></tp:taxon-name></italic>).</p><fig id="F8" position="float" orientation="portrait"><object-id xmlns:xlink="http://www.w3.org/1999/xlink" content-type="doi" xlink:type="simple">10.3897/zookeys.1056.56996.figure8</object-id><object-id xmlns:xlink="http://www.w3.org/1999/xlink" content-type="arpha" xlink:type="simple">738DCBD1-69D8-5F53-B365-4B52E37C7F6F</object-id><label>Figure 8.</label><caption><p><italic><tp:taxon-name><tp:taxon-name-part taxon-name-part-type="genus" reg="Dettopsomyia">Dettopsomyia</tp:taxon-name-part><tp:taxon-name-part taxon-name-part-type="species" reg="paranigrovittata">paranigrovittata</tp:taxon-name-part></tp:taxon-name></italic> Wang, Li &amp; Gao, sp. nov. (<bold>A–I</bold> #01145) <bold>A</bold> left lateral habitus <bold>B</bold> head and thorax (dorsal view) <bold>C</bold> wing (right, dorsal view) <bold>D</bold> abdomen (lateral view) <bold>E</bold> abdomen (dorsal view) <bold>F</bold> periphallic organs (posterolateral view) <bold>G</bold> surstylus <bold>H</bold> phallic organs (ventral view) <bold>I</bold> phallic organs (ventrolateral view). Scale bars: 1.0 mm (photograph) or 0.1 mm (line drawing).</p></caption><graphic xmlns:xlink="http://www.w3.org/1999/xlink" xlink:href="zookeys-1056-073-g008.jpg" position="float" orientation="portrait" xlink:type="simple" id="oo_579218.jpg"><uri content-type="original_file" xlink:type="simple">https://binary.pensoft.net/fig/579218</uri></graphic></fig></tp:treatment-sec><tp:treatment-sec sec-type="description" id="SECID0EZECI"><title>Description.</title><p>(♂; not repeating characters common to <italic><tp:taxon-name><tp:taxon-name-part taxon-name-part-type="genus" reg="Dettopsomyia">De.</tp:taxon-name-part><tp:taxon-name-part taxon-name-part-type="species" reg="acutipenis">acutipenis</tp:taxon-name-part></tp:taxon-name></italic> sp. nov.). <bold><italic>Head</italic></bold> (Fig. <xref ref-type="fig" rid="F8">8A, B</xref>): Eye nearly rectangular to body axis. Fronto-orbital plate yellowish brown. Frons and frontal vittae grayish brown, somewhat shining. Face grayish yellow, black at middle and lateral sides; carina grayish yellow, rather prominent. Gena blackish brown, with pale spots antero- and medio-dorsally. Palpus grayish yellow, with large black spot. Antennal pedicel grayish yellow; 1<sup>st</sup> flagellomere dark gray. Subvibrissal seta short.</p><p><bold><italic>Thorax</italic></bold> (Fig. <xref ref-type="fig" rid="F8">8A, B</xref>): Scutum blackish brown to black, with four narrow, silver stripes; scutellum and thoracic pleura blackish brown. Acrostichal setulae in six rows. Dorsocentral setae two pairs. Basal scutellar setae divergent.</p><p><bold><italic>Wing</italic></bold> (Fig. <xref ref-type="fig" rid="F8">8C</xref>) hyaline. Veins pale brown. R<sub>2+3</sub> nearly straight; R<sub>4+5</sub> and M<sub>1</sub> distally parallel. Haltere pale whitish to grayish yellow.</p><p><bold><italic>Legs</italic></bold> (Fig. <xref ref-type="fig" rid="F8">8A</xref>) pale brown to blackish brown.</p><p><bold><italic>Abdomen</italic></bold> (Fig. <xref ref-type="fig" rid="F8">8D, E</xref>): Tergites entirely black.</p><p><bold><italic>Male terminalia</italic></bold> (Fig. <xref ref-type="fig" rid="F8">8F–I</xref>): Epandrium pubescent on lateral to dorsal portion, with one and two setae per side on sub-dorsal and -ventral portions, respectively; ventral lobe distally with five long, trichoid setae; apodeme on anterior margin. Surstylus somewhat triangular, large plate. Cercus broadly fused to epandrium, somewhat roundish at caudoventral corner, entirely pubescent, with approximately 36 setae. Hypandrium anteriorly slightly narrower, caudomedially notched. Paramere fused to hypandrium, densely pubescent, apically with one minute setula. Aedeagus curved ventrad proximally but dorsad distally, distally narrowing like horn in lateral view, ventro-subapically with large, oval gonopore; apodeme slightly shorter than aedeagus.</p><p><bold><italic>Measurements</italic></bold>: BL = 1.69 mm in holotype (1♂ paratype: 1.52 mm); ThL = 0.68 (0.65) mm; WL = 1.50 (1.40) mm; WW = 0.74 (0.71) mm.</p><p><bold><italic>Indices</italic></bold>: arb = 4/2 (1♂ paratype: 4/2), FW/HW = 0.56 (0.55), ch/o = 0.36 (0.41), prorb = 0.68 (0.73), rcorb = n/a (0.32), dcl = 0.71 (0.71), sctl = 0.83/(0.85), sterno = n/a (0.61), orbito = 0.57 (0.52), dcp = 0.80 (0.83), sctlp = 0.91 (0.92), C = 1.36 (1.23), 4c = 1.94 (2.20), 4v = 2.92 (3.15), 5× = 3.20 (2.67), ac = 4.73 (3.89), M = 1.23 (1.25), C3F = 0.60 (0.65).</p></tp:treatment-sec><tp:treatment-sec sec-type="distribution" id="SECID0E5HCI"><title>Distribution.</title><p>China (Yunnan).</p></tp:treatment-sec><tp:treatment-sec sec-type="etymology" id="SECID0EDICI"><title>Etymology.</title><p>Referring to the close morphological affinity to <italic><tp:taxon-name><tp:taxon-name-part taxon-name-part-type="genus" reg="Dettopsomyia">De.</tp:taxon-name-part><tp:taxon-name-part taxon-name-part-type="species" reg="nigrovittata">nigrovittata</tp:taxon-name-part></tp:taxon-name></italic>.</p></tp:treatment-sec><ref-list><ref id="B14"><mixed-citation xmlns:xlink="http://www.w3.org/1999/xlink" xlink:type="simple"><person-group><name name-style="western"><surname>Okada</surname><given-names>T</given-names></name></person-group> (<year>1956</year>) <source>Systematic Study of <tp:taxon-name><tp:taxon-name-part taxon-name-part-type="family">Drosophilidae</tp:taxon-name-part></tp:taxon-name> and Allied Families of Japan. Gihodo Co.</source><publisher-name>Ltd.</publisher-name>, <publisher-loc>Tokyo</publisher-loc>, <size units="page">183 pp</size>.</mixed-citation></ref></ref-list></tp:taxon-treatment>
